# Supplementary material for: 1,2,5-Oxadiazolo[3,4-b]glycyrrhetinic acid
Source: Acta Crystallogr Sect E Struct Rep Online. 2009 Jun 10;65(Pt 7):o1547. doi: 10.1107/S1600536809020996 (PMC2969501; doi:10.1107/S1600536809020996)
Supplement: Supplementary file 2 [file e-65-o1547-Isup2.hkl]

# 
# h,k,l, Fc-squared, Fo-squared, sigma(Fo-squared) and status flag 
# 
data_I
_shelx_title ' juy-6 in P2(1)2(1)2(1)' 
_shelx_refln_list_code          4 
_shelx_F_calc_maximum      181.51 
_exptl_crystal_F_000      1072.00 
_reflns_d_resolution_high  0.8255 
 
loop_ 
 _symmetry_equiv_pos_as_xyz 
 'x, y, z' 
 '-x+1/2, -y, z+1/2' 
 '-x, y+1/2, -z+1/2' 
 'x+1/2, -y+1/2, -z' 
 
_cell_length_a     8.5489 
_cell_length_b    10.9019 
_cell_length_c    28.8977 
_cell_angle_alpha  90.000 
_cell_angle_beta   90.000 
_cell_angle_gamma  90.000 
 
_shelx_F_squared_multiplier     1.000 
 
loop_ 
 _refln_index_h 
 _refln_index_k 
 _refln_index_l 
 _refln_F_squared_calc 
 _refln_F_squared_meas 
 _refln_F_squared_sigma 
 _refln_observed_status 
   4   0   0     1085.42     1017.34     37.62 o 
   6   0   0      232.20      243.88     13.95 o 
   8   0   0       13.68        6.16      7.13 o 
  10   0   0       20.58       22.70     11.67 o 
   1   1   0    18307.50    16265.36    399.00 o 
   2   1   0     2725.65     2576.41    176.74 o 
   3   1   0      306.38      284.34     28.86 o 
   4   1   0      623.05      583.22     18.80 o 
   5   1   0      188.54      173.53      7.56 o 
   6   1   0       11.17        3.43      4.37 o 
   7   1   0        1.43       -0.19      4.01 o 
   8   1   0       78.02       68.31      8.02 o 
   9   1   0       61.95       72.34     11.84 o 
  10   1   0       25.19       13.52      7.32 o 
   0   2   0    10170.67     9169.00    153.40 o 
   1   2   0      733.95      625.23     19.12 o 
   2   2   0     2183.77     2217.26    101.18 o 
   3   2   0       44.45       42.48      5.84 o 
   4   2   0      445.48      522.45     27.57 o 
   5   2   0       47.23       54.16      7.78 o 
   6   2   0        4.85        8.43      7.46 o 
   7   2   0        5.96        1.95      7.13 o 
   8   2   0       35.35       25.62     10.05 o 
   9   2   0        0.01        2.59      5.84 o 
  10   2   0        1.28        0.65      5.51 o 
   1   3   0      799.27      837.63     25.22 o 
   2   3   0      196.88      160.85      8.11 o 
   3   3   0        7.85        2.59      3.89 o 
   4   3   0      188.45      164.75      9.73 o 
   5   3   0       29.49       33.73      7.78 o 
   6   3   0        0.94        1.62      5.19 o 
   7   3   0        5.21        0.97      6.49 o 
   8   3   0       89.56      119.67     15.89 o 
   9   3   0        9.88        9.08      8.11 o 
  10   3   0       12.51       18.16     11.67 o 
   0   4   0     7425.79     7216.70    198.15 o 
   1   4   0        2.23        0.94      3.24 o 
   2   4   0     2437.91     2445.89     87.89 o 
   3   4   0      323.45      308.09     14.92 o 
   4   4   0       33.79       19.46      6.49 o 
   5   4   0      112.97      103.78     10.05 o 
   6   4   0       88.44      105.07     11.67 o 
   7   4   0       75.00       52.86     11.67 o 
   8   4   0       32.44       51.24     13.30 o 
   9   4   0        0.01        0.32      5.19 o 
   1   5   0       26.42       16.85      4.20 o 
   2   5   0       26.05       21.08      5.19 o 
   3   5   0     3241.85     3840.39    187.45 o 
   4   5   0      184.27      213.07     12.00 o 
   5   5   0        1.58        0.97      4.86 o 
   6   5   0        0.35        0.00      8.43 o 
   7   5   0      188.49      165.72     14.59 o 
   8   5   0        8.27        7.13      8.11 o 
   9   5   0        1.05        5.19      5.51 o 
   0   6   0      136.00      122.59      9.08 o 
   1   6   0      243.96      284.24      9.96 o 
   2   6   0      352.79      370.68     20.43 o 
   3   6   0      784.72      765.03     25.94 o 
   4   6   0      690.87      686.87     28.54 o 
   5   6   0       61.38       63.24      9.40 o 
   6   6   0       21.61       15.57      8.43 o 
   7   6   0       20.07       11.67      8.11 o 
   8   6   0        2.73        5.19      5.51 o 
   9   6   0       44.04       57.40     14.92 o 
   1   7   0      118.80      148.26      7.53 o 
   2   7   0       66.58       68.75      8.11 o 
   3   7   0      213.12      245.82     13.62 o 
   4   7   0       29.49       41.51     11.03 o 
   5   7   0       89.66      105.40     12.00 o 
   6   7   0       14.97        5.84      6.49 o 
   7   7   0        1.45       -3.89      3.89 o 
   8   7   0        4.75       -0.97      5.84 o 
   0   8   0      570.08      634.34     20.43 o 
   1   8   0       12.82       17.19      5.04 o 
   2   8   0       69.96       59.35     10.05 o 
   3   8   0        2.43       -0.65      5.51 o 
   4   8   0       45.42       39.89     12.00 o 
   5   8   0       17.61       18.16     10.05 o 
   6   8   0       29.61       16.86      9.73 o 
   7   8   0        0.37       -3.57      4.54 o 
   8   8   0       27.88       16.86     10.38 o 
   1   9   0      363.57      350.48     13.05 o 
   2   9   0       48.89       69.08     11.35 o 
   3   9   0      536.63      501.70     25.94 o 
   4   9   0       25.96        9.73      7.46 o 
   5   9   0      212.02      222.47     17.84 o 
   6   9   0       11.33       13.62      9.73 o 
   7   9   0        3.83       -0.32      7.78 o 
   0  10   0      989.53      924.26     46.38 o 
   1  10   0      411.18      415.70     27.89 o 
   2  10   0       54.13       60.32     10.05 o 
   3  10   0      138.78      139.77     14.92 o 
   4  10   0        0.04       -4.22      4.22 o 
   5  10   0        8.53        7.78      6.81 o 
   6  10   0        4.07       -3.89      6.49 o 
   1  11   0        0.06       -2.98      3.82 o 
   2  11   0       99.68      119.34     13.95 o 
   3  11   0       45.05       64.54     12.97 o 
   4  11   0        3.18        4.86      6.49 o 
   5  11   0        2.91        3.89      6.49 o 
   0  12   0        2.07       -1.95      4.54 o 
   1  12   0        9.02        2.77      5.03 o 
   2  12   0       23.70       21.40     10.38 o 
   3  12   0       47.83       66.81     11.67 o 
   4  12   0       29.74       14.27     10.70 o 
   1  13   0        0.74       -3.71      4.05 o 
   1   0   1    11251.90    10268.37    253.70 o 
   2   0   1      726.00      675.00     15.84 o 
   3   0   1      498.27      419.67     11.21 o 
   4   0   1       61.84       45.90      4.70 o 
   5   0   1       84.63       72.69     13.78 o 
   6   0   1       77.44       91.75      8.92 o 
   7   0   1        3.33        4.34      4.54 o 
   8   0   1       54.09       87.37     12.81 o 
   9   0   1        4.24        1.96      4.36 o 
  10   0   1       44.87       20.43     21.40 o 
   0   1   1     2634.63     1127.35    484.71 o 
   1   1   1     2241.95     2092.45     53.69 o 
   2   1   1     6461.64     5661.43     85.32 o 
   3   1   1     1821.55     1595.50     66.52 o 
   4   1   1      279.92      258.99      6.45 o 
   5   1   1      111.59      114.08      4.70 o 
   6   1   1       20.08       13.13      4.40 o 
   7   1   1       49.93       43.85      5.09 o 
   8   1   1       20.47       11.62      4.22 o 
   9   1   1      209.56      215.00      8.91 o 
  10   1   1        4.10        7.69      3.61 o 
   0   2   1      253.04      227.80      8.11 o 
   1   2   1     1367.77     1322.76     37.49 o 
   2   2   1     2286.52     2135.99     69.83 o 
   3   2   1      151.05      134.86      5.72 o 
   4   2   1      254.52      235.45      7.91 o 
   5   2   1       82.10       84.68      6.65 o 
   6   2   1       60.32       63.58      6.65 o 
   7   2   1       20.67       23.55      5.73 o 
   8   2   1       60.84       68.66     15.24 o 
   9   2   1       13.34       11.14      9.40 o 
  10   2   1        5.11        6.15      4.75 o 
   0   3   1      582.12      618.13     17.54 o 
   1   3   1      769.50      721.41     15.38 o 
   2   3   1       54.06       52.61      4.54 o 
   3   3   1      125.47      126.29      5.84 o 
   4   3   1       27.45       45.85      4.60 o 
   5   3   1      415.17      411.54     17.03 o 
   6   3   1      114.86      117.75     12.16 o 
   7   3   1       70.89       76.26      7.47 o 
   8   3   1       86.12       86.71     25.30 o 
   9   3   1       52.02       62.80      9.39 o 
  10   3   1        7.53        6.72      5.61 o 
   0   4   1     1189.30     1191.53     38.59 o 
   1   4   1       31.42       37.42      2.62 o 
   2   4   1     2384.31     2449.53    172.85 o 
   3   4   1      373.02      373.38     14.27 o 
   4   4   1      110.02      115.36     12.49 o 
   5   4   1      201.65      225.05      9.29 o 
   6   4   1      325.65      336.54     12.38 o 
   7   4   1      397.07      389.09     19.78 o 
   8   4   1       40.40       62.57      8.72 o 
   9   4   1        6.31        7.20      4.43 o 
   0   5   1      150.77      134.11      5.50 o 
   1   5   1      941.98      974.71     22.56 o 
   2   5   1      356.12      403.80     12.84 o 
   3   5   1     2192.28     2306.00     64.67 o 
   4   5   1      779.79      826.46     25.00 o 
   5   5   1      992.32      966.39     31.40 o 
   6   5   1       33.41       29.75      6.69 o 
   7   5   1       13.23       20.85      8.76 o 
   8   5   1       31.01       27.68      9.40 o 
   9   5   1       10.94       12.45      6.37 o 
   0   6   1       81.97      103.77      5.50 o 
   1   6   1      294.02      322.47      7.15 o 
   2   6   1       29.95       39.68      5.03 o 
   3   6   1       11.83       11.39      4.89 o 
   4   6   1      355.70      393.35     13.30 o 
   5   6   1      349.96      339.50     12.46 o 
   6   6   1      248.25      256.21     11.63 o 
   7   6   1       43.18       26.97      6.60 o 
   8   6   1        5.40        7.46      5.68 o 
   9   6   1        0.62       -1.41      3.55 o 
   0   7   1       51.07       75.19      5.73 o 
   1   7   1       54.28       69.42      4.07 o 
   2   7   1       33.99       30.99      6.39 o 
   3   7   1       92.79      106.03      8.37 o 
   4   7   1      294.00      322.07     16.54 o 
   5   7   1      256.93      265.91     12.27 o 
   6   7   1        3.17        0.51      3.55 o 
   7   7   1       51.79       46.44      8.77 o 
   8   7   1       20.82       16.02      6.76 o 
   0   8   1       17.51       11.82      5.06 o 
   1   8   1      112.21      120.11      5.43 o 
   2   8   1       82.76       81.12      7.22 o 
   3   8   1       55.30       58.90      7.20 o 
   4   8   1      110.21      109.78      8.12 o 
   5   8   1       33.01       34.92      8.43 o 
   6   8   1       85.54       94.88      9.43 o 
   7   8   1       62.00       89.25     10.62 o 
   8   8   1       10.05       12.85     11.35 o 
   0   9   1     1208.86     1196.90     32.96 o 
   1   9   1        8.48       11.50      3.51 o 
   2   9   1      155.96      144.85     20.59 o 
   3   9   1       44.75       54.08      7.24 o 
   4   9   1      238.87      219.27     11.23 o 
   5   9   1      107.75      113.70     10.16 o 
   6   9   1       52.63       47.46     10.20 o 
   7   9   1       23.91       25.86      6.78 o 
   0  10   1      247.17      229.03     10.52 o 
   1  10   1       78.06       73.61      5.98 o 
   2  10   1       41.27       37.60      7.62 o 
   3  10   1       30.71       35.82      6.97 o 
   4  10   1       27.58       39.28      8.27 o 
   5  10   1       17.33       17.19      7.09 o 
   6  10   1       68.33       76.60     10.20 o 
   0  11   1      158.75      176.16     18.16 o 
   1  11   1      112.46      127.21     10.13 o 
   2  11   1       91.17      105.53     10.57 o 
   3  11   1       20.48       23.23      6.39 o 
   4  11   1        0.75       -0.64      4.05 o 
   5  11   1        0.80       -4.02      4.54 o 
   0  12   1        9.42        7.78      4.57 o 
   1  12   1       19.22       20.80      7.40 o 
   2  12   1        4.67        0.65      4.38 o 
   3  12   1       14.40        8.12      4.75 o 
   4  12   1       11.42       12.92      6.07 o 
   0  13   1        3.53        7.27      3.82 o 
   1  13   1        1.06       -1.17      2.67 o 
   1   0   2     9656.72     8806.11    130.69 o 
   3   0   2     2087.29     1774.58     64.54 o 
   4   0   2       15.04       12.00      4.86 o 
   5   0   2      267.26      206.90     16.22 o 
   6   0   2       34.48       23.67      9.40 o 
   7   0   2        5.96        4.22      5.19 o 
   8   0   2       28.01       17.51      8.76 o 
   9   0   2      104.77      138.15     14.92 o 
  10   0   2        1.50        6.49      6.81 o 
   0   1   2        0.69        4.41      1.78 o 
   1   1   2     3590.07     3219.97     55.33 o 
   2   1   2      574.77      465.93     34.38 o 
   3   1   2      542.99      526.77     26.27 o 
   4   1   2      201.25      180.27      8.92 o 
   5   1   2      206.21      226.42      9.06 o 
   6   1   2       62.22       69.68      6.92 o 
   7   1   2      127.48      137.81      9.29 o 
   8   1   2        6.60        6.66      5.13 o 
   9   1   2       35.17       45.59     11.35 o 
  10   1   2        0.87        0.68      3.74 o 
   0   2   2    12453.45    11937.25    181.61 o 
   1   2   2     2693.81     2377.61     63.16 o 
   2   2   2     2486.60     2183.53     69.40 o 
   3   2   2      223.68      218.26     12.65 o 
   4   2   2      434.38      397.92     20.11 o 
   5   2   2       90.99      116.75      9.73 o 
   6   2   2       58.21       75.24     10.05 o 
   7   2   2      101.85       84.64     11.03 o 
   8   2   2       26.78       18.16      9.73 o 
   9   2   2        9.96        2.59      6.16 o 
  10   2   2       15.32        2.27      6.16 o 
   0   3   2      301.25      257.82     12.97 o 
   1   3   2     3411.53     3268.97    122.59 o 
   2   3   2     2191.24     2032.08     72.32 o 
   3   3   2      100.97       80.75      7.46 o 
   4   3   2      170.81      200.09     11.03 o 
   5   3   2      179.48      198.15     12.97 o 
   6   3   2       25.63       15.57      9.40 o 
   7   3   2        8.04        4.22      6.81 o 
   8   3   2       27.73       13.95      8.43 o 
   9   3   2       14.61       12.00      8.76 o 
  10   3   2        8.38        5.19      6.81 o 
   0   4   2       24.94       27.89      4.54 o 
   1   4   2      252.20      290.00     16.22 o 
   2   4   2     1567.30     1808.96     71.67 o 
   3   4   2     2003.22     2167.64     84.32 o 
   4   4   2      207.46      223.12     12.00 o 
   5   4   2      289.51      283.44     16.54 o 
   6   4   2      235.72      227.01     14.59 o 
   7   4   2       28.67       45.40     11.67 o 
   8   4   2      155.09      127.13     15.89 o 
   0   5   2       13.59        2.27      4.22 o 
   1   5   2     1293.64     1314.19     81.40 o 
   2   5   2     1914.14     2150.13     79.45 o 
   3   5   2      107.83       97.94      8.11 o 
   4   5   2      192.08      173.50     11.67 o 
   5   5   2      240.06      209.82     14.92 o 
   6   5   2      133.86      106.37     12.00 o 
   7   5   2       23.75       29.51      9.40 o 
   8   5   2       11.96        5.84      6.49 o 
   9   5   2        4.26        2.59      5.19 o 
   0   6   2      338.19      323.33     15.24 o 
   1   6   2       33.19       40.92      4.82 o 
   2   6   2      214.06      203.34     13.30 o 
   3   6   2      336.54      320.41     13.95 o 
   4   6   2      378.03      423.86     17.19 o 
   5   6   2       22.27       25.62      7.46 o 
   6   6   2       89.31       82.70     12.97 o 
   7   6   2       33.49       35.35     10.38 o 
   8   6   2        6.15        0.65      5.51 o 
   9   6   2       16.98       13.30      8.76 o 
   0   7   2       47.53       46.38      7.46 o 
   1   7   2      192.60      173.18      7.57 o 
   2   7   2      223.82      196.85     12.32 o 
   3   7   2      144.68      159.23     11.35 o 
   4   7   2       33.71       22.38     10.05 o 
   5   7   2       36.95       31.46     10.38 o 
   6   7   2        1.56        1.62      5.51 o 
   7   7   2       12.01       11.67      7.78 o 
   8   7   2       17.48       15.57      8.11 o 
   0   8   2        4.74        6.49      5.84 o 
   1   8   2       66.08       65.48      6.18 o 
   2   8   2       59.45       53.83     10.38 o 
   3   8   2      126.70      132.32     13.62 o 
   4   8   2      114.61      109.29     12.65 o 
   5   8   2       15.19        5.84      5.84 o 
   6   8   2        1.97       -4.22      4.54 o 
   7   8   2       19.56       15.57     10.05 o 
   8   8   2        7.40        8.43      8.43 o 
   0   9   2      192.50      238.36     14.92 o 
   1   9   2      291.25      302.24     11.57 o 
   2   9   2      153.91      140.75     14.92 o 
   3   9   2      629.89      647.31     32.11 o 
   4   9   2       72.46       76.86     10.38 o 
   5   9   2       33.48       42.16      9.73 o 
   6   9   2        1.35        0.32      5.51 o 
   7   9   2       35.30       63.56     14.92 o 
   0  10   2        7.74       13.95      8.11 o 
   1  10   2      164.95      156.92     10.80 o 
   2  10   2      409.77      407.97     21.40 o 
   3  10   2       43.00       50.27     12.65 o 
   4  10   2       98.79       81.40     14.27 o 
   5  10   2       20.16       25.94      8.43 o 
   6  10   2       23.89       21.73     12.00 o 
   0  11   2        6.41        0.65      5.84 o 
   1  11   2       99.11      104.53      9.27 o 
   2  11   2       22.66       28.86     10.70 o 
   3  11   2       21.43       24.65      9.40 o 
   4  11   2        0.87       -0.32      4.22 o 
   5  11   2        6.08        2.92      6.49 o 
   0  12   2       75.78       95.99     13.62 o 
   1  12   2       15.69       12.11      5.99 o 
   2  12   2        5.04        3.24      5.84 o 
   3  12   2       10.43       11.03      7.13 o 
   4  12   2        1.46       -2.27      6.81 o 
   0  13   2        8.62        3.24      5.19 o 
   1  13   2        4.04        1.78      4.36 o 
   1   0   3    15390.49    15327.83    184.53 o 
   2   0   3      833.34      752.06     29.51 o 
   3   0   3     1149.56     1093.22     46.70 o 
   4   0   3        3.89        0.00      3.57 o 
   5   0   3      274.55      227.98     14.59 o 
   6   0   3        1.85       -4.86      4.86 o 
   7   0   3      147.46      126.80     13.95 o 
   8   0   3        1.75       -0.65      4.86 o 
   9   0   3       50.33       24.65     12.65 o 
  10   0   3        3.07        1.95      5.84 o 
   0   1   3      787.30      727.65     38.92 o 
   1   1   3    11654.55    10879.80     83.95 o 
   2   1   3      541.65      527.76     15.28 o 
   3   1   3     1423.73     1351.12     38.64 o 
   4   1   3      615.34      649.20     25.78 o 
   5   1   3      324.62      331.29     11.12 o 
   6   1   3      200.96      176.25      8.83 o 
   7   1   3        0.72        0.32      4.13 o 
   8   1   3       68.02       57.81      7.11 o 
   9   1   3       22.90       18.88      7.06 o 
  10   1   3       32.03       22.73      8.22 o 
   0   2   3     1179.11     1185.65     42.48 o 
   1   2   3     3058.86     2860.44    182.74 o 
   2   2   3     1058.23      935.94     38.92 o 
   3   2   3     1138.76     1064.36     47.02 o 
   4   2   3      606.30      713.79     30.81 o 
   5   2   3      155.42      171.88     11.35 o 
   6   2   3       52.02       64.21      9.73 o 
   7   2   3       19.15       31.46     11.35 o 
   8   2   3       46.07       39.24     11.35 o 
   9   2   3       99.47       92.43     15.57 o 
  10   2   3        2.99        5.51      6.81 o 
   0   3   3        0.00        2.92      3.89 o 
   1   3   3     1961.06     1947.09     69.10 o 
   2   3   3     1075.70     1091.93     48.97 o 
   3   3   3     1722.26     1806.69     68.75 o 
   4   3   3       34.75       27.89      5.19 o 
   5   3   3      352.85      343.11     21.40 o 
   6   3   3      242.79      189.39     13.30 o 
   7   3   3      298.56      269.82     17.19 o 
   8   3   3       24.98       33.73      9.08 o 
   9   3   3       17.64       12.00      9.08 o 
  10   3   3        7.49       -4.54      4.54 o 
   0   4   3      591.03      653.47     27.24 o 
   1   4   3      468.63      420.83     28.21 o 
   2   4   3     3150.05     3454.15    153.07 o 
   3   4   3     1540.43     1660.43     66.81 o 
   4   4   3      105.12      119.99      9.73 o 
   5   4   3      100.41      108.97      9.73 o 
   6   4   3      151.27      160.85     14.27 o 
   7   4   3      380.87      380.73     18.81 o 
   8   4   3       66.24       78.48     14.59 o 
   9   4   3       22.97       10.05     10.38 o 
   0   5   3       46.39       48.97      5.84 o 
   1   5   3      140.65      118.35     10.38 o 
   2   5   3     1751.81     1841.07     74.91 o 
   3   5   3      260.16      263.01     11.67 o 
   4   5   3       72.64       77.83      8.43 o 
   5   5   3      409.52      408.95     22.70 o 
   6   5   3      600.77      634.66     27.89 o 
   7   5   3      155.23      149.83     16.54 o 
   8   5   3      198.64      216.63     19.78 o 
   9   5   3       19.52       18.16     10.38 o 
   0   6   3       14.28       26.92      7.46 o 
   1   6   3      107.25       92.56      5.84 o 
   2   6   3      317.45      328.84     15.57 o 
   3   6   3       60.19       49.29      7.46 o 
   4   6   3      323.86      340.19     17.19 o 
   5   6   3       62.98       68.75      9.40 o 
   6   6   3        4.72        0.97      5.51 o 
   7   6   3       19.31        8.11      7.13 o 
   8   6   3       26.46       28.54     11.67 o 
   9   6   3        8.20       18.49      8.11 o 
   0   7   3        0.29       -3.57      4.22 o 
   1   7   3      167.88      158.34     14.43 o 
   2   7   3      124.04      100.21      9.40 o 
   3   7   3       63.36       76.21      9.40 o 
   4   7   3      295.50      262.04     14.59 o 
   5   7   3      155.93      151.12     12.65 o 
   6   7   3       15.96       10.38      7.13 o 
   7   7   3       15.95        3.89      7.78 o 
   8   7   3        0.66        4.22      6.16 o 
   0   8   3        1.16       -1.95      5.19 o 
   1   8   3      188.75      186.95      9.89 o 
   2   8   3       27.40       12.97      8.43 o 
   3   8   3       43.22       48.00      8.76 o 
   4   8   3        9.39       -3.24      4.86 o 
   5   8   3      121.80       94.70     13.95 o 
   6   8   3        3.79       11.03      6.81 o 
   7   8   3       46.67       36.32     15.57 o 
   8   8   3        8.82        6.49      7.78 o 
   0   9   3       60.94       60.32     11.03 o 
   1   9   3      150.41      140.43     10.11 o 
   2   9   3      363.39      328.52     18.81 o 
   3   9   3      294.02      325.28     18.81 o 
   4   9   3       71.18       69.40     11.03 o 
   5   9   3        5.37        4.86      8.43 o 
   6   9   3        2.13        2.59      7.13 o 
   7   9   3        6.74        4.54      8.43 o 
   0  10   3       51.39       40.86     11.35 o 
   1  10   3       18.41        6.69      6.32 o 
   2  10   3       23.95       41.51      8.43 o 
   3  10   3       32.33       29.84      9.73 o 
   4  10   3       19.83        5.51      7.46 o 
   5  10   3        4.90        0.00      4.54 o 
   6  10   3        3.30        6.81      9.08 o 
   0  11   3       16.66        9.73      7.46 o 
   1  11   3       31.47       30.71     12.97 o 
   2  11   3       29.19       23.67     10.05 o 
   3  11   3       48.34       57.08     12.65 o 
   4  11   3        9.45        6.49      7.13 o 
   5  11   3        3.69        2.59      7.13 o 
   0  12   3       99.06       86.59     15.89 o 
   1  12   3        0.77       -2.38      3.35 o 
   2  12   3        8.22        6.16      7.46 o 
   3  12   3        7.47        5.84      6.16 o 
   4  12   3        4.29       -0.32      5.84 o 
   0  13   3        3.62       -1.62      3.89 o 
   1  13   3        3.77        4.75      5.36 o 
   0   0   4       25.90       35.02      2.92 o 
   1   0   4    27165.19    27330.83    436.19 o 
   3   0   4     3814.04     3488.20    145.29 o 
   4   0   4       71.28       72.97      7.78 o 
   5   0   4      395.30      446.89     22.05 o 
   6   0   4       71.64       98.26     11.03 o 
   7   0   4       15.26       25.94      8.43 o 
   8   0   4      199.20      193.28     15.24 o 
   9   0   4       12.96        0.00      6.81 o 
  10   0   4        0.07       -4.86      4.86 o 
   0   1   4    32945.45    33485.16    412.68 o 
   1   1   4     2809.23     2705.17     51.21 o 
   2   1   4      109.28      104.56      7.30 o 
   3   1   4     2051.95     1920.77    111.40 o 
   4   1   4       45.28       32.75      4.11 o 
   5   1   4      363.13      376.39     13.05 o 
   6   1   4       39.73       45.26      5.59 o 
   7   1   4       12.91       13.88      5.39 o 
   8   1   4       19.50       17.08      6.64 o 
   9   1   4       23.20       20.87      7.30 o 
  10   1   4       15.97       20.17      8.63 o 
   0   2   4       45.19       41.84      4.22 o 
   1   2   4     4121.92     3847.40    209.99 o 
   2   2   4     2533.74     2516.26    112.53 o 
   3   2   4      261.62      275.66     11.03 o 
   4   2   4      338.45      331.11     16.86 o 
   5   2   4       24.38       30.48      7.46 o 
   6   2   4      101.74       83.35     11.03 o 
   7   2   4       15.89       16.86      8.76 o 
   8   2   4       46.49       51.89     10.05 o 
   9   2   4       19.94       17.51      9.73 o 
  10   2   4        6.84        0.32      5.51 o 
   0   3   4      284.92      319.11     17.19 o 
   1   3   4     1692.15     1654.33     43.11 o 
   2   3   4     1023.01     1056.90     43.78 o 
   3   3   4      369.77      406.03     20.11 o 
   4   3   4      398.89      369.38     16.54 o 
   5   3   4      107.59       94.70      9.08 o 
   6   3   4       11.23        5.84      7.13 o 
   7   3   4      172.86      170.26     14.27 o 
   8   3   4       41.17       56.10      9.40 o 
   9   3   4        0.84       -3.57      5.19 o 
  10   3   4        7.68        5.19      7.78 o 
   0   4   4      747.58      711.52     33.40 o 
   1   4   4      603.14      619.97     20.41 o 
   2   4   4     1380.58     1447.69     57.73 o 
   3   4   4     2987.28     3113.95    109.94 o 
   4   4   4      339.74      370.68     14.27 o 
   5   4   4      164.87      177.72     12.00 o 
   6   4   4      214.00      249.06     15.24 o 
   7   4   4       27.07       13.95      8.43 o 
   8   4   4       33.71       19.46     12.32 o 
   9   4   4        0.34       -0.65      5.51 o 
   0   5   4      379.44      457.92     23.03 o 
   1   5   4      146.58      155.39      6.81 o 
   2   5   4      727.04      756.60     33.08 o 
   3   5   4      511.93      531.21     22.70 o 
   4   5   4      388.19      455.97     18.49 o 
   5   5   4      377.94      354.14     17.84 o 
   6   5   4       24.63       22.05     12.00 o 
   7   5   4      315.39      299.33     19.13 o 
   8   5   4       40.88       32.11     11.35 o 
   9   5   4        4.71       -0.97      6.16 o 
   0   6   4      116.84      104.43      7.78 o 
   1   6   4       80.33       77.94      6.00 o 
   2   6   4      890.65      858.75     40.54 o 
   3   6   4      230.86      210.15     11.35 o 
   4   6   4      225.72      226.69     12.65 o 
   5   6   4       36.83       25.94     12.32 o 
   6   6   4        3.89        3.57      5.84 o 
   7   6   4        8.07        9.08      7.13 o 
   8   6   4       17.56       28.86      9.40 o 
   9   6   4       24.52       23.03     14.59 o 
   0   7   4      305.68      277.60     12.97 o 
   1   7   4        9.20        4.54      3.90 o 
   2   7   4       27.98       18.49      9.08 o 
   3   7   4        3.37       -0.65      4.86 o 
   4   7   4      199.63      201.07     15.24 o 
   5   7   4        2.94        1.62      5.51 o 
   6   7   4       16.00       19.78     10.05 o 
   7   7   4        7.00       18.16      7.78 o 
   0   8   4      414.46      395.65     23.03 o 
   1   8   4       17.99       18.32      5.49 o 
   2   8   4       33.28       21.08     10.38 o 
   3   8   4       19.52        0.00      7.13 o 
   4   8   4       92.82       67.13     10.70 o 
   5   8   4        3.98        7.78      6.16 o 
   6   8   4       16.00       27.89     11.03 o 
   7   8   4        5.10        2.59      6.81 o 
   8   8   4       28.16       26.27     11.67 o 
   0   9   4      971.07      943.40     41.19 o 
   1   9   4      236.29      249.57     10.89 o 
   2   9   4      219.96      223.44     15.57 o 
   3   9   4        9.12        4.86      7.46 o 
   4   9   4       68.69       84.32     11.35 o 
   5   9   4       26.01       15.24     10.70 o 
   6   9   4        5.25        1.62      5.51 o 
   7   9   4       11.20       10.70      6.49 o 
   0  10   4      157.59      141.72     15.24 o 
   1  10   4      107.48      120.31      8.63 o 
   2  10   4      271.30      299.01     18.81 o 
   3  10   4      199.09      207.55     16.86 o 
   4  10   4       82.59       90.16     12.97 o 
   5  10   4        8.55        4.86      6.49 o 
   6  10   4       35.78       64.21     15.24 o 
   0  11   4        1.02        3.57      5.84 o 
   1  11   4       45.02       47.85     10.22 o 
   2  11   4       32.33       18.49     11.67 o 
   3  11   4       25.40       13.62     10.38 o 
   4  11   4       19.27        9.73      7.78 o 
   5  11   4       29.49       40.54     13.62 o 
   0  12   4       19.11       13.30     10.05 o 
   1  12   4        7.30        8.91      5.39 o 
   2  12   4        1.73       -1.30      5.84 o 
   3  12   4        4.76       -2.59      5.51 o 
   4  12   4       15.41       12.65      9.73 o 
   0  13   4        2.12        0.65      5.19 o 
   1  13   4       26.55       24.30      6.30 o 
   2   0   5     1069.47     1091.28     41.19 o 
   3   0   5      147.34       88.21      6.81 o 
   4   0   5     4090.42     4322.30    197.18 o 
   5   0   5      405.67      402.46     14.92 o 
   6   0   5       74.70       84.32     10.05 o 
   7   0   5        0.53       -0.97      5.84 o 
   8   0   5       95.47      103.45     12.00 o 
   9   0   5       57.17       45.40     14.92 o 
  10   0   5       37.21       23.67     13.62 o 
   0   1   5    14814.80    15607.97    369.38 o 
   1   1   5     6137.85     6250.44     72.39 o 
   2   1   5     4415.91     4119.76     96.05 o 
   3   1   5     1487.86     1603.83     44.47 o 
   4   1   5      166.39      169.34      9.57 o 
   5   1   5      149.05      136.20      8.59 o 
   6   1   5       18.44       12.91      5.16 o 
   7   1   5       11.51       20.07     12.16 o 
   8   1   5       27.96       21.51      7.13 o 
   9   1   5       16.08       16.48      5.38 o 
  10   1   5       10.67        2.79      6.16 o 
   0   2   5     2739.90     2804.24    103.78 o 
   1   2   5      383.92      388.75     12.61 o 
   2   2   5     1061.98     1043.61     43.13 o 
   3   2   5      456.12      442.02     20.76 o 
   4   2   5      529.14      545.48     25.94 o 
   5   2   5        7.41        0.32      4.22 o 
   6   2   5        2.22        2.27      5.19 o 
   7   2   5       92.50       64.54     11.03 o 
   8   2   5       11.72        2.59      6.81 o 
   9   2   5       57.32       76.54     11.35 o 
  10   2   5        8.01        4.22      6.49 o 
   0   3   5      766.32      804.92     31.78 o 
   1   3   5      982.65      931.36     49.29 o 
   2   3   5     1334.99     1462.60     58.70 o 
   3   3   5      871.99      904.80     43.46 o 
   4   3   5      233.71      240.63     11.67 o 
   5   3   5       81.78       94.05      9.08 o 
   6   3   5      226.84      226.69     14.92 o 
   7   3   5      134.36      126.15     12.00 o 
   8   3   5        9.91       17.19      8.76 o 
   9   3   5        5.61        7.78      7.13 o 
   0   4   5     2436.88     2514.97    121.94 o 
   1   4   5      193.08      208.16     10.38 o 
   2   4   5     1259.65     1373.10     56.43 o 
   3   4   5     2571.73     2767.92    101.18 o 
   4   4   5      180.43      181.61     12.00 o 
   5   4   5      276.72      271.44     14.59 o 
   6   4   5      307.64      302.25     17.51 o 
   7   4   5      206.68      212.09     14.92 o 
   8   4   5       81.66       89.83     12.65 o 
   9   4   5       14.64       20.76      9.08 o 
   0   5   5      765.04      742.00     32.11 o 
   1   5   5        2.67        0.69      2.33 o 
   2   5   5      382.57      355.44     19.78 o 
   3   5   5      542.35      505.59     24.32 o 
   4   5   5      235.81      231.88     13.62 o 
   5   5   5      799.22      813.03     43.78 o 
   6   5   5       55.69       31.46     11.03 o 
   7   5   5       84.27       94.05     13.30 o 
   8   5   5       13.75       12.00      8.43 o 
   9   5   5       13.59       16.22     10.05 o 
   0   6   5      118.85      113.83      8.76 o 
   1   6   5      618.74      675.12     29.19 o 
   2   6   5       75.62       75.56      7.78 o 
   3   6   5       80.76       91.78     10.70 o 
   4   6   5      172.65      188.10     12.32 o 
   5   6   5      327.95      351.87     18.81 o 
   6   6   5       11.45        4.86      6.49 o 
   7   6   5       54.49       60.00     11.35 o 
   8   6   5        5.43        6.49      6.81 o 
   9   6   5        0.22        3.89      5.51 o 
   0   7   5        5.95       12.32      6.49 o 
   1   7   5      279.71      288.97     12.81 o 
   2   7   5      181.35      231.88     12.65 o 
   3   7   5      140.45      159.56     11.03 o 
   4   7   5      257.38      280.20     15.57 o 
   5   7   5      155.75      170.26     13.62 o 
   6   7   5       17.31       13.30      8.43 o 
   7   7   5        2.94        0.32      5.19 o 
   8   7   5        0.41        0.97      6.16 o 
   0   8   5     1360.51     1332.56     62.91 o 
   1   8   5      105.16      112.04     15.89 o 
   2   8   5       16.40       17.19      8.11 o 
   3   8   5      177.71      147.56     12.00 o 
   4   8   5       64.80       81.72     10.70 o 
   5   8   5        7.25        7.46      6.16 o 
   6   8   5        0.39       11.67      6.81 o 
   7   8   5        9.14       14.92      8.11 o 
   8   8   5        4.03        5.51      6.16 o 
   0   9   5      820.09      834.43     42.16 o 
   1   9   5      583.85      577.06     19.78 o 
   2   9   5       86.65       94.70     11.03 o 
   3   9   5      433.29      444.62     21.08 o 
   4   9   5       27.92       18.81      9.40 o 
   5   9   5       12.21        6.49      7.46 o 
   6   9   5       39.08       18.16     13.30 o 
   7   9   5       13.88       26.59     10.05 o 
   0  10   5        8.78        3.89      5.84 o 
   1  10   5      157.21      152.34     10.31 o 
   2  10   5       53.19       67.45     10.38 o 
   3  10   5      219.39      248.09     17.51 o 
   4  10   5       56.48       62.27     11.35 o 
   5  10   5       16.78       14.92      9.73 o 
   6  10   5        1.28        9.40      7.13 o 
   0  11   5       54.42       45.73     12.00 o 
   1  11   5       80.68       75.15      8.71 o 
   2  11   5       29.13       26.92     12.65 o 
   3  11   5       47.15       31.46     14.27 o 
   4  11   5        2.72       -1.95      4.86 o 
   5  11   5       34.57       42.81     11.35 o 
   0  12   5        6.55       -1.30      4.86 o 
   1  12   5       26.04       29.15     17.67 o 
   2  12   5        5.45        1.30      6.16 o 
   3  12   5       11.43        9.73      7.46 o 
   4  12   5        2.38       -0.32      6.16 o 
   0  13   5        6.87        4.22      5.84 o 
   1  13   5       11.02        9.96      5.53 o 
   0   0   6     8202.80     8832.05    163.45 o 
   1   0   6     2559.54     2522.56     67.75 o 
   3   0   6      294.91      317.17     11.03 o 
   4   0   6      261.29      265.93     13.95 o 
   5   0   6        6.79        7.78      6.16 o 
   6   0   6      459.15      501.70     25.94 o 
   7   0   6       30.18       20.11      8.43 o 
   8   0   6        7.44        9.73      6.81 o 
   9   0   6       99.97       92.43     16.86 o 
  10   0   6       28.24       12.65     12.32 o 
   0   1   6     4719.64     5094.32    205.45 o 
   1   1   6     5911.81     6140.82    143.75 o 
   2   1   6     2315.08     2095.72    106.37 o 
   3   1   6     3731.06     3597.94    105.83 o 
   4   1   6      768.35      811.87     26.02 o 
   5   1   6      115.50      122.16      7.24 o 
   6   1   6        8.74        1.45      3.55 o 
   7   1   6      205.55      230.09     27.57 o 
   8   1   6        0.03       -3.88      3.88 o 
   9   1   6       33.63       28.85     10.05 o 
  10   1   6        3.99        6.85      4.66 o 
   0   2   6      330.89      339.54     15.24 o 
   1   2   6     3523.83     3613.89    174.80 o 
   2   2   6      119.01      134.59      7.46 o 
   3   2   6      909.03     1023.50     46.38 o 
   4   2   6      845.37      969.02     40.21 o 
   5   2   6       20.82       15.57      6.16 o 
   6   2   6      112.18      103.13      9.73 o 
   7   2   6      113.07      145.94     14.92 o 
   8   2   6       29.74        9.40      9.40 o 
   9   2   6       17.88       10.38      8.76 o 
  10   2   6        3.99        0.00      6.16 o 
   0   3   6      228.46      241.93     10.05 o 
   1   3   6      580.01      578.54     18.31 o 
   2   3   6     4393.99     4643.69    174.15 o 
   3   3   6      870.20      973.56     44.43 o 
   4   3   6      198.96      220.53     11.35 o 
   5   3   6      119.03      127.78     10.38 o 
   6   3   6       12.51        7.46      6.49 o 
   7   3   6       28.53       25.30      7.78 o 
   8   3   6        6.03       13.30      7.46 o 
   9   3   6        1.70       12.00      8.11 o 
   0   4   6      378.98      383.33     13.62 o 
   1   4   6      902.64      919.03     51.56 o 
   2   4   6     4254.17     4427.38    180.31 o 
   3   4   6      436.98      490.35     25.62 o 
   4   4   6     1390.83     1504.44     65.51 o 
   5   4   6      138.12      124.21     10.70 o 
   6   4   6       80.21       72.00     11.35 o 
   7   4   6      109.28      113.83     13.95 o 
   8   4   6       27.02       17.51     11.03 o 
   9   4   6        3.01        1.62      5.84 o 
   0   5   6      319.26      342.79     17.84 o 
   1   5   6       91.59      111.86     15.24 o 
   2   5   6      450.14      464.73     17.19 o 
   3   5   6       31.14       22.70      7.13 o 
   4   5   6       80.06       83.99      9.73 o 
   5   5   6      374.99      337.27     16.22 o 
   6   5   6      479.60      482.24     28.86 o 
   7   5   6       25.44       31.13      9.08 o 
   8   5   6       16.15       10.05     10.05 o 
   9   5   6        8.33        5.84      7.46 o 
   0   6   6      816.49      780.27     38.27 o 
   1   6   6      117.70      114.93     11.51 o 
   2   6   6      177.41      170.26     11.03 o 
   3   6   6      114.03      114.15     10.70 o 
   4   6   6      267.22      275.01     16.86 o 
   5   6   6       81.17       76.21     12.00 o 
   6   6   6      302.34      341.17     18.16 o 
   7   6   6        5.92       -4.54      5.51 o 
   8   6   6       17.47       18.49     12.32 o 
   9   6   6        1.62        5.19      6.81 o 
   0   7   6        0.03        7.46      5.51 o 
   1   7   6       43.85       36.24      5.30 o 
   2   7   6      117.26      127.45     10.70 o 
   3   7   6      133.29      114.80     12.32 o 
   4   7   6       26.78       25.94      8.43 o 
   5   7   6       25.35       32.11      8.76 o 
   6   7   6       13.18        4.22      6.81 o 
   7   7   6       21.90       10.70      8.76 o 
   8   7   6        2.56        5.19      6.81 o 
   0   8   6      761.15      718.65     30.48 o 
   1   8   6      136.74      136.22      9.40 o 
   2   8   6       20.70       22.70      9.08 o 
   3   8   6        1.14       -4.22      5.51 o 
   4   8   6      348.67      367.11     19.13 o 
   5   8   6       69.47       53.19     10.05 o 
   6   8   6       15.21       13.30      8.76 o 
   7   8   6        3.25        5.84      5.19 o 
   8   8   6        1.57        4.54      6.49 o 
   0   9   6       10.21        4.54      6.16 o 
   1   9   6      646.82      651.69     29.67 o 
   2   9   6      117.26      132.64     14.59 o 
   3   9   6       32.68       46.70     11.35 o 
   4   9   6       66.32       79.78     10.38 o 
   5   9   6        3.04       -3.89      5.84 o 
   6   9   6        3.81        3.24      6.16 o 
   7   9   6       15.69        8.43      9.08 o 
   0  10   6       49.23       42.81     11.67 o 
   1  10   6        4.79        3.41      4.54 o 
   2  10   6       23.84       34.38     10.38 o 
   3  10   6       99.37       93.40     15.89 o 
   4  10   6       31.11       39.56     10.05 o 
   5  10   6       55.45       67.45     12.97 o 
   6  10   6       15.39       28.86     11.67 o 
   0  11   6       77.11       70.05     14.27 o 
   1  11   6       13.47        0.65      9.73 o 
   2  11   6       84.06       84.64     12.32 o 
   3  11   6        3.07       -4.22      5.19 o 
   4  11   6       21.52       12.32      7.78 o 
   5  11   6       49.57       52.86     14.59 o 
   0  12   6       38.33       36.00      9.40 o 
   1  12   6        7.40        0.32      5.19 o 
   2  12   6       34.65       21.73     10.38 o 
   3  12   6       18.91       20.76      8.43 o 
   0  13   6        1.30       -4.54      4.54 o 
   1   0   7     1046.06     1126.06    111.40 o 
   2   0   7     2491.08     2573.02    119.02 o 
   3   0   7      662.75      649.90     29.51 o 
   4   0   7       34.84       37.29      7.13 o 
   5   0   7      120.53      103.78      8.76 o 
   6   0   7       95.04       98.91     11.03 o 
   7   0   7      203.18      173.83     13.62 o 
   8   0   7       36.06       12.65     10.38 o 
   9   0   7       20.99       18.49      9.40 o 
  10   0   7        6.65       -0.32      6.16 o 
   0   1   7     4656.96     5020.19     98.93 o 
   1   1   7     5016.93     5088.86    105.25 o 
   2   1   7     3205.83     3477.27    180.64 o 
   3   1   7      515.46      574.78     19.35 o 
   4   1   7       55.51       83.38     13.78 o 
   5   1   7      427.95      425.06     14.99 o 
   6   1   7       61.52       66.77     15.73 o 
   7   1   7       69.69       57.35     10.54 o 
   8   1   7       42.11       56.63     11.67 o 
   9   1   7       10.31        5.76      4.86 o 
  10   1   7        9.11       14.81      6.81 o 
   0   2   7     1797.56     1971.11     96.32 o 
   1   2   7      791.04      818.07     24.19 o 
   2   2   7     4911.40     4919.99    167.02 o 
   3   2   7      276.66      291.22     14.92 o 
   4   2   7      536.61      611.63     29.51 o 
   5   2   7      161.83      167.02     10.70 o 
   6   2   7      359.84      342.46     17.19 o 
   7   2   7      140.24      135.56     13.62 o 
   8   2   7       22.53       21.40     10.70 o 
   9   2   7       13.44       24.00      9.73 o 
  10   2   7        1.67        5.19      6.16 o 
   0   3   7       56.10       54.16      5.84 o 
   1   3   7      933.58      904.49     26.92 o 
   2   3   7      453.49      487.75     22.70 o 
   3   3   7      461.26      514.34     24.32 o 
   4   3   7      372.30      398.57     14.92 o 
   5   3   7      219.91      236.09     13.62 o 
   6   3   7        0.74        2.27      5.19 o 
   7   3   7      194.24      192.64     14.92 o 
   8   3   7       38.63       41.19     10.38 o 
   9   3   7        2.15       -0.32      5.19 o 
   0   4   7      126.35      149.83      8.11 o 
   1   4   7     2343.48     2550.45    110.10 o 
   2   4   7     1250.38     1342.94     60.64 o 
   3   4   7       34.96       21.08      4.86 o 
   4   4   7       15.59       43.13      8.76 o 
   5   4   7       84.38       95.34      9.73 o 
   6   4   7       53.61       68.10     12.65 o 
   7   4   7      243.36      225.07     15.89 o 
   8   4   7       16.64       12.97      8.43 o 
   9   4   7       17.12       44.43     11.35 o 
   0   5   7      122.89      133.94      8.76 o 
   1   5   7      615.95      548.59     18.79 o 
   2   5   7      411.93      445.27     17.84 o 
   3   5   7       92.35      113.83      9.08 o 
   4   5   7      307.66      342.14     16.86 o 
   5   5   7      403.70      372.62     16.86 o 
   6   5   7      352.79      364.52     18.81 o 
   7   5   7       14.44       17.19      9.08 o 
   8   5   7       39.45       46.38      9.73 o 
   9   5   7        7.32        7.78      7.46 o 
   0   6   7      546.38      505.91     18.81 o 
   1   6   7      105.35       88.38      6.30 o 
   2   6   7      234.48      262.36     12.65 o 
   3   6   7      256.26      252.96     13.95 o 
   4   6   7      252.70      248.74     14.59 o 
   5   6   7      434.99      449.16     20.11 o 
   6   6   7       15.35        7.13      7.13 o 
   7   6   7       18.99       11.67      7.46 o 
   8   6   7       33.93       40.54     10.38 o 
   0   7   7      185.11      184.20     12.65 o 
   1   7   7       69.11       70.08      5.95 o 
   2   7   7      234.41      249.71     16.54 o 
   3   7   7      155.50      167.02     13.30 o 
   4   7   7       20.71       14.27      6.81 o 
   5   7   7      165.52      210.15     14.59 o 
   6   7   7        1.83        0.65      5.19 o 
   7   7   7        7.66       10.70      8.11 o 
   8   7   7        1.14        5.19      7.46 o 
   0   8   7        0.10        0.97      3.89 o 
   1   8   7      700.85      648.43     43.29 o 
   2   8   7       50.91       46.05     10.70 o 
   3   8   7      173.69      186.15     14.27 o 
   4   8   7       31.40       28.86     11.03 o 
   5   8   7       24.53       17.19     11.03 o 
   6   8   7        7.78        1.95      7.13 o 
   7   8   7        8.08        4.86      7.46 o 
   0   9   7       70.02       43.46     11.35 o 
   1   9   7      240.08      241.81     10.71 o 
   2   9   7       94.01       94.37     10.70 o 
   3   9   7       11.83        8.11      6.49 o 
   4   9   7       13.94       18.81      7.78 o 
   5   9   7        4.23        1.30      8.11 o 
   6   9   7       46.75       59.02     12.00 o 
   7   9   7        7.72       -0.32      6.81 o 
   0  10   7       23.78       25.94      8.76 o 
   1  10   7       44.03       43.22      7.40 o 
   2  10   7       77.36       57.73     11.35 o 
   3  10   7       56.93       52.21     11.35 o 
   4  10   7       55.95       60.32     11.35 o 
   5  10   7        2.80        8.11      6.81 o 
   6  10   7       17.69       13.62     10.70 o 
   0  11   7        6.89        4.54      5.19 o 
   1  11   7      109.80      139.63     10.52 o 
   2  11   7       20.92       17.51     10.38 o 
   3  11   7        9.37        3.24      5.51 o 
   4  11   7       12.26       20.11      8.11 o 
   5  11   7       15.38       41.84      9.73 o 
   0  12   7        1.09        2.92      6.49 o 
   1  12   7       33.46       21.58      8.12 o 
   2  12   7       64.30       71.35     15.24 o 
   3  12   7       10.32        2.27      6.49 o 
   0   0   8      167.87      176.10      7.46 o 
   1   0   8      214.81      219.06      9.27 o 
   2   0   8      206.21      219.23     12.65 o 
   3   0   8     1506.48     1479.47     61.62 o 
   4   0   8       11.14       12.65      7.13 o 
   5   0   8        8.79        2.92      4.86 o 
   6   0   8       64.21       52.54     10.70 o 
   7   0   8       26.84       26.27      7.13 o 
   8   0   8       95.82      111.24     12.32 o 
   9   0   8        3.73        5.19      5.19 o 
  10   0   8        0.69       -0.65      6.16 o 
   0   1   8      372.62      390.67     12.77 o 
   1   1   8     3204.65     3446.28     63.35 o 
   2   1   8     6042.74     6033.71    183.88 o 
   3   1   8      116.74      128.93      5.95 o 
   4   1   8      415.62      425.62     12.86 o 
   5   1   8      214.25      210.00      9.73 o 
   6   1   8        8.85        5.26      4.86 o 
   7   1   8        4.98        4.75      6.97 o 
   8   1   8       39.23       38.71      8.18 o 
   9   1   8       24.85       10.77      6.51 o 
  10   1   8       10.00        7.41      5.39 o 
   0   2   8       24.48       15.57      4.22 o 
   1   2   8     1492.42     1623.55     62.27 o 
   2   2   8     1262.53     1275.48     54.48 o 
   3   2   8      360.12      398.24     19.13 o 
   4   2   8       94.13       90.80      8.76 o 
   5   2   8      142.95      148.21     11.03 o 
   6   2   8        1.63       -1.95      5.19 o 
   7   2   8      184.21      206.90     15.24 o 
   8   2   8       40.82       40.54      9.73 o 
   9   2   8       15.54       20.43      9.08 o 
   0   3   8       69.04       77.83      5.84 o 
   1   3   8      422.98      381.94     11.82 o 
   2   3   8     2860.92     3024.45    146.91 o 
   3   3   8      288.64      292.52     12.32 o 
   4   3   8       77.73       89.18      8.43 o 
   5   3   8      198.98      170.26     11.67 o 
   6   3   8      154.82      139.45     14.59 o 
   7   3   8       74.65       76.86     11.35 o 
   8   3   8      104.19      127.78     13.30 o 
   9   3   8        3.14       -2.59      4.54 o 
   0   4   8     1135.56     1130.52     45.73 o 
   1   4   8     1492.98     1666.40     90.64 o 
   2   4   8      505.43      551.64     23.67 o 
   3   4   8      112.71      124.86      9.40 o 
   4   4   8       17.49        6.49      6.49 o 
   5   4   8      344.25      323.33     18.81 o 
   6   4   8      251.28      265.93     16.54 o 
   7   4   8        1.19       -1.95      4.86 o 
   8   4   8       33.81       39.89     13.30 o 
   9   4   8        3.40        5.51      6.16 o 
   0   5   8       71.29       70.37      8.43 o 
   1   5   8      147.68      129.37      5.84 o 
   2   5   8      632.82      615.85     33.40 o 
   3   5   8      168.55      156.96     10.38 o 
   4   5   8       90.45       94.70     11.03 o 
   5   5   8     1023.37     1011.50     47.35 o 
   6   5   8      155.67      163.12     14.27 o 
   7   5   8       91.59      100.21     12.32 o 
   8   5   8        8.15        8.43      6.81 o 
   9   5   8       15.28       12.32      7.78 o 
   0   6   8     1080.22     1185.97     51.24 o 
   1   6   8       18.33       10.88      3.74 o 
   2   6   8      158.05      199.12     12.00 o 
   3   6   8       35.85       33.40      6.49 o 
   4   6   8      339.69      324.30     17.51 o 
   5   6   8      306.51      302.25     15.89 o 
   6   6   8        6.76       11.67      7.78 o 
   7   6   8        6.27        9.08      7.13 o 
   8   6   8       12.92        1.62      7.13 o 
   0   7   8      357.64      354.46     15.57 o 
   1   7   8      696.73      681.61     23.50 o 
   2   7   8       43.26       37.94      9.40 o 
   3   7   8      324.53      336.63     19.78 o 
   4   7   8       33.09       30.81      9.40 o 
   5   7   8       38.51       38.92     12.32 o 
   6   7   8       27.77       23.03     11.03 o 
   7   7   8       19.46        8.76      7.78 o 
   8   7   8       12.76       -4.54      7.78 o 
   0   8   8      113.24      122.26     11.35 o 
   1   8   8      362.94      369.94     13.11 o 
   2   8   8        8.30        2.59      6.16 o 
   3   8   8      150.35      139.13     12.97 o 
   4   8   8       24.43       36.32      9.73 o 
   5   8   8       68.84       87.56     13.30 o 
   6   8   8       11.06        5.84      5.84 o 
   7   8   8        8.52        4.22      5.84 o 
   0   9   8       67.26       42.81      9.08 o 
   1   9   8      297.94      313.10     13.13 o 
   2   9   8      532.27      584.39     27.57 o 
   3   9   8       78.50       59.02     10.70 o 
   4   9   8        8.38       12.97      6.81 o 
   5   9   8       22.52       25.94      9.73 o 
   6   9   8       11.69       10.70      8.11 o 
   7   9   8        7.57       16.54      8.43 o 
   0  10   8      104.86       81.08     12.97 o 
   1  10   8       84.64       85.98      8.14 o 
   2  10   8      152.60      142.04     15.24 o 
   3  10   8        9.95       10.38      8.76 o 
   4  10   8       32.93       52.21     12.65 o 
   5  10   8        7.50        4.22      5.84 o 
   6  10   8        0.09        0.00      4.22 o 
   0  11   8       61.67       67.78     12.65 o 
   1  11   8       21.53        9.81      5.26 o 
   2  11   8        5.97       -2.59      6.49 o 
   3  11   8        4.31        0.65      4.86 o 
   4  11   8        0.11       -0.65      4.86 o 
   5  11   8        7.49        4.54      6.16 o 
   0  12   8       20.92       10.05      7.46 o 
   1  12   8       22.39       19.64      7.45 o 
   2  12   8       80.76       90.48     14.59 o 
   3  12   8       18.86       25.62     11.03 o 
   1   0   9     1035.11     1133.78     35.02 o 
   2   0   9     6578.64     6751.00    198.15 o 
   3   0   9     2178.03     2156.29     83.67 o 
   4   0   9       71.32       66.48      7.46 o 
   5   0   9      268.75      295.76     18.49 o 
   6   0   9       98.49       65.83     10.70 o 
   7   0   9        0.14        1.30      5.19 o 
   8   0   9      171.70      230.25     17.19 o 
   9   0   9       15.38       28.54     10.38 o 
  10   0   9        0.18        0.00      6.16 o 
   0   1   9     6658.62     6920.63    128.76 o 
   1   1   9      862.50      917.39     19.83 o 
   2   1   9     1975.11     2071.27    117.40 o 
   3   1   9     4038.34     4500.23    127.76 o 
   4   1   9      134.14      164.51     13.46 o 
   5   1   9       33.54       41.61      5.75 o 
   6   1   9       17.00       18.25      5.59 o 
   7   1   9        4.35        3.30      4.13 o 
   8   1   9      173.17      199.67     11.96 o 
   9   1   9       81.09       84.36     13.13 o 
   0   2   9      283.91      336.30     16.54 o 
   1   2   9      889.04      959.04     33.57 o 
   2   2   9      582.83      672.93     29.19 o 
   3   2   9      685.09      725.79     34.38 o 
   4   2   9       94.09       90.48      9.08 o 
   5   2   9       49.72       27.24      8.43 o 
   6   2   9       39.80       42.48     11.03 o 
   7   2   9       70.26       69.73     10.05 o 
   8   2   9       14.07       16.22     10.05 o 
   9   2   9        2.97        1.62      6.16 o 
   0   3   9       26.40       12.32      4.86 o 
   1   3   9      203.71      229.75      9.50 o 
   2   3   9      844.39      874.97     39.24 o 
   3   3   9     1162.72     1261.21     57.08 o 
   4   3   9       71.68       62.59      8.11 o 
   5   3   9      167.02      173.50     11.35 o 
   6   3   9       24.26       19.13      9.08 o 
   7   3   9       97.07       82.37     12.00 o 
   8   3   9       53.70       60.32     11.03 o 
   9   3   9        3.00        6.16      6.16 o 
   0   4   9      141.68      139.13      8.11 o 
   1   4   9     1329.91     1309.61     38.72 o 
   2   4   9      223.96      234.15     13.30 o 
   3   4   9      103.39       84.32      9.40 o 
   4   4   9       68.77       61.62      8.11 o 
   5   4   9      551.96      550.67     22.05 o 
   6   4   9      373.67      361.92     19.13 o 
   7   4   9      125.44      123.23     12.97 o 
   8   4   9        6.59        3.24      5.19 o 
   9   4   9        6.65        7.13      7.46 o 
   0   5   9     1796.36     1867.98     74.91 o 
   1   5   9      283.73      247.69      8.12 o 
   2   5   9       81.43       75.56      7.78 o 
   3   5   9      596.54      563.31     32.43 o 
   4   5   9      470.46      473.48     24.97 o 
   5   5   9      265.23      273.39     15.57 o 
   6   5   9       82.50       61.62     10.05 o 
   7   5   9       23.58       22.38      9.08 o 
   8   5   9        3.58        7.78      7.46 o 
   9   5   9        5.72       11.67      6.49 o 
   0   6   9        0.00        3.57      4.22 o 
   1   6   9      127.30      123.86      6.99 o 
   2   6   9       76.22       62.59      8.11 o 
   3   6   9      179.72      179.01     11.67 o 
   4   6   9      165.94      183.56     13.95 o 
   5   6   9      482.12      545.80     29.51 o 
   6   6   9       67.10       77.51     13.62 o 
   7   6   9       21.60       18.81      8.76 o 
   8   6   9       30.71       44.11     11.03 o 
   0   7   9     1155.80     1102.95     51.89 o 
   1   7   9       31.98       20.92      5.13 o 
   2   7   9      129.91      136.53     12.65 o 
   3   7   9       58.92       71.02     12.32 o 
   4   7   9      167.96      111.56     15.24 o 
   5   7   9       18.82       13.62      8.43 o 
   6   7   9        3.84        7.13      6.49 o 
   7   7   9        2.03        2.59      6.16 o 
   8   7   9        5.18        5.84      6.49 o 
   0   8   9       73.76       84.64      9.73 o 
   1   8   9      877.03      940.62     33.94 o 
   2   8   9       39.22       53.51     11.67 o 
   3   8   9       22.74        9.40      6.49 o 
   4   8   9      103.29      112.53     13.62 o 
   5   8   9        3.08       -5.19      5.19 o 
   6   8   9        6.73        1.95      5.84 o 
   7   8   9       17.92       19.13      8.76 o 
   0   9   9        0.02        0.32      4.86 o 
   1   9   9      132.01      138.95      9.73 o 
   2   9   9      130.65      138.15     12.97 o 
   3   9   9      205.71      197.18     14.92 o 
   4   9   9       21.77       19.13      8.76 o 
   5   9   9        0.00       11.67      6.81 o 
   6   9   9        9.67       10.38      7.46 o 
   7   9   9        4.55       -3.24      5.84 o 
   0  10   9      288.21      285.71     17.19 o 
   1  10   9        2.30       10.70      7.13 o 
   2  10   9      124.70      129.40     14.59 o 
   3  10   9       42.97       38.92     11.35 o 
   4  10   9        3.84        5.51      6.81 o 
   5  10   9       10.05       20.76      9.73 o 
   6  10   9        9.67       10.38      7.46 o 
   0  11   9      271.26      314.90     17.84 o 
   1  11   9        6.41        9.23      4.34 o 
   2  11   9       26.50       10.70      8.43 o 
   3  11   9        9.87        4.54      7.13 o 
   4  11   9        8.93       10.05      6.49 o 
   5  11   9        5.21       14.92      9.40 o 
   0  12   9       19.15        7.13      6.81 o 
   1  12   9       14.30        8.73      5.49 o 
   2  12   9        0.84       -2.92      5.19 o 
   3  12   9        0.97       -5.51      5.51 o 
   0   0  10     8286.34     9421.96    216.96 o 
   1   0  10     2815.30     3054.56     95.39 o 
   2   0  10     4114.58     4484.45    166.69 o 
   3   0  10       38.90       27.24      5.84 o 
   4   0  10      487.02      465.05     22.05 o 
   5   0  10       52.18       47.02      7.78 o 
   6   0  10      313.64      340.52     17.19 o 
   7   0  10       14.99       12.32      9.08 o 
   8   0  10        0.22       -3.89      4.86 o 
   9   0  10        0.79       -2.59      5.19 o 
   0   1  10     4274.55     4534.06    111.24 o 
   1   1  10      557.45      545.75     13.19 o 
   2   1  10     2213.15     2256.17     58.82 o 
   3   1  10     3558.69     3802.91    200.42 o 
   4   1  10      556.64      592.81     20.50 o 
   5   1  10      141.72      154.54     21.73 o 
   6   1  10      332.17      369.71     24.81 o 
   7   1  10       71.83       58.84      8.17 o 
   8   1  10       14.46       14.68      6.51 o 
   9   1  10       29.42       18.21      7.68 o 
   0   2  10     1509.42     1460.33     59.02 o 
   1   2  10      885.92      928.74     28.41 o 
   2   2  10     1904.16     1936.09     75.89 o 
   3   2  10      911.51      944.69     41.84 o 
   4   2  10      319.71      351.87     15.89 o 
   5   2  10      197.88      208.85     12.65 o 
   6   2  10      105.37      104.10     13.95 o 
   7   2  10      102.59       79.78     11.03 o 
   8   2  10        3.36        7.46      6.49 o 
   9   2  10        4.35        5.84      6.16 o 
   0   3  10      101.86      103.45      7.78 o 
   1   3  10      187.92      199.12      7.30 o 
   2   3  10      717.36      778.65     34.38 o 
   3   3  10     1363.47     1420.44     62.91 o 
   4   3  10      270.23      290.90     13.95 o 
   5   3  10      164.21      146.26     11.67 o 
   6   3  10      169.21      160.85     12.65 o 
   7   3  10       23.93        8.43      9.40 o 
   8   3  10        7.62        4.86      8.11 o 
   9   3  10        0.14       -0.97      5.51 o 
   0   4  10       20.07       27.57      5.84 o 
   1   4  10      256.81      252.58      9.82 o 
   2   4  10     1662.64     1829.71     73.29 o 
   3   4  10       69.16       55.13      7.13 o 
   4   4  10      508.06      527.64     21.73 o 
   5   4  10      158.76      155.02     12.32 o 
   6   4  10      254.46      249.39     15.89 o 
   7   4  10        0.03       -4.22      5.19 o 
   8   4  10        1.73        5.19      6.49 o 
   9   4  10        7.10        4.86      5.51 o 
   0   5  10       22.33       19.78      5.51 o 
   1   5  10      279.93      289.06     15.89 o 
   2   5  10      421.95      376.19     15.89 o 
   3   5  10       76.53       77.51     10.05 o 
   4   5  10      137.25      120.96     11.35 o 
   5   5  10       88.39      112.86     12.32 o 
   6   5  10       47.16       72.32     10.70 o 
   7   5  10       18.56       15.24      8.43 o 
   8   5  10        0.17        0.00      5.51 o 
   9   5  10        1.40        7.13      7.13 o 
   0   6  10      211.64      218.58     11.35 o 
   1   6  10      132.80      131.89     12.00 o 
   2   6  10      181.71      197.50     12.00 o 
   3   6  10      224.38      241.28     15.57 o 
   4   6  10      388.39      436.19     24.97 o 
   5   6  10      152.70      167.34     15.24 o 
   6   6  10       71.10       80.75     13.30 o 
   7   6  10        7.87        8.43      6.16 o 
   8   6  10        1.21        0.65      3.89 o 
   0   7  10       89.57      128.10     12.32 o 
   1   7  10      159.75      155.78      8.45 o 
   2   7  10       71.62       65.51      9.40 o 
   3   7  10      101.18       93.72     10.70 o 
   4   7  10       50.01       46.38     11.67 o 
   5   7  10        3.22       -3.24      4.22 o 
   6   7  10       25.06       24.00     10.70 o 
   7   7  10       69.07       82.70     12.32 o 
   8   7  10       16.04       13.95      9.08 o 
   0   8  10       50.84       44.43      9.73 o 
   1   8  10      367.04      353.59     15.89 o 
   2   8  10      148.33      154.69     13.62 o 
   3   8  10      213.51      238.04     15.24 o 
   4   8  10       22.79       21.40     11.35 o 
   5   8  10       28.36       19.78     13.30 o 
   6   8  10       23.62       16.86      9.08 o 
   7   8  10       18.39       11.67      9.08 o 
   0   9  10       25.11       17.84      9.40 o 
   1   9  10      243.25      257.08     14.11 o 
   2   9  10       99.00      107.34     14.27 o 
   3   9  10      148.71      145.29     15.89 o 
   4   9  10       30.77       40.86     10.05 o 
   5   9  10       30.86       25.62     12.65 o 
   6   9  10       34.10       42.16     14.59 o 
   0  10  10        0.87       -3.57      3.57 o 
   1  10  10      112.69      112.35      9.90 o 
   2  10  10        0.59        0.32      5.19 o 
   3  10  10       46.79       43.13     12.00 o 
   4  10  10       24.61       18.49      8.43 o 
   6  10  10        1.55        6.49      7.13 o 
   0  11  10      130.02      101.51     14.27 o 
   1  11  10       51.26       56.17      8.10 o 
   2  11  10       39.48       37.94     10.05 o 
   3  11  10       11.96        8.76      7.46 o 
   4  11  10       23.72       17.84     10.05 o 
   0  12  10       17.78        7.78      8.11 o 
   1  12  10       13.20       11.33      5.99 o 
   2  12  10       41.75       26.27     14.27 o 
   3  12  10       43.66       55.13     15.24 o 
   1   0  11      803.00      816.01     39.40 o 
   2   0  11     2091.11     2378.43     83.02 o 
   3   0  11     1039.56     1039.39     41.19 o 
   4   0  11      261.03      260.41     12.65 o 
   5   0  11        4.99       22.70      6.16 o 
   6   0  11        9.69        3.57      7.78 o 
   7   0  11      152.76      155.34     14.27 o 
   8   0  11       70.48       56.10     11.67 o 
   9   0  11        3.64        4.54      7.13 o 
   0   1  11     2573.57     2805.78     73.46 o 
   1   1  11      434.56      425.45     10.21 o 
   2   1  11     1176.38     1341.94     66.48 o 
   3   1  11     1075.36     1108.09     32.17 o 
   4   1  11      161.74      155.15      7.22 o 
   5   1  11      288.69      274.68     29.03 o 
   6   1  11      112.03      128.46      8.77 o 
   7   1  11      140.79      129.48      8.92 o 
   8   1  11       35.00       36.06      8.43 o 
   9   1  11       10.86        2.44      4.93 o 
   0   2  11     4351.11     4128.69    162.48 o 
   1   2  11     1156.77     1246.78     46.38 o 
   2   2  11     1532.86     1559.89     65.83 o 
   3   2  11     1005.35     1071.50     50.92 o 
   4   2  11        8.40       11.03      5.84 o 
   5   2  11        4.94        7.13      5.51 o 
   6   2  11       14.37        3.57      7.13 o 
   7   2  11      146.48      149.83     13.62 o 
   8   2  11        4.56       11.67      6.81 o 
   9   2  11        0.30        2.27      5.51 o 
   0   3  11      719.98      766.00     33.08 o 
   1   3  11      264.30      249.01      8.77 o 
   2   3  11     1643.34     1659.78     64.54 o 
   3   3  11      388.41      400.19     15.89 o 
   4   3  11      232.37      282.47     14.27 o 
   5   3  11      327.68      377.49     18.16 o 
   6   3  11       14.74       22.05      8.11 o 
   7   3  11       14.14        1.95      6.81 o 
   8   3  11        4.26       13.30      7.46 o 
   9   3  11       10.46       13.95      9.40 o 
   0   4  11      140.73      158.58     11.67 o 
   1   4  11      530.05      504.84     14.73 o 
   2   4  11      332.62      329.17     13.62 o 
   3   4  11       47.83       53.51      7.78 o 
   4   4  11       57.34       44.43      8.43 o 
   5   4  11      115.69       89.83     11.35 o 
   6   4  11      284.58      314.90     17.84 o 
   7   4  11      114.17      103.13     15.24 o 
   8   4  11       17.00       17.19     11.03 o 
   9   4  11        2.91        0.97      4.54 o 
   0   5  11      265.64      242.90     11.67 o 
   1   5  11      107.96      113.98      6.28 o 
   2   5  11        6.59       -0.97      4.86 o 
   3   5  11      173.39      181.29     12.00 o 
   4   5  11       58.47       82.37     11.03 o 
   5   5  11      275.89      300.63     15.89 o 
   6   5  11        9.98        2.92      6.49 o 
   7   5  11        5.45       -2.27      4.54 o 
   8   5  11        6.57       12.97      8.11 o 
   9   5  11       25.12       34.70     14.59 o 
   0   6  11       38.15       50.92      8.11 o 
   1   6  11      226.65      237.75     15.24 o 
   2   6  11       13.33       13.30      7.78 o 
   3   6  11      111.25      106.70      9.40 o 
   4   6  11       59.68       72.32     12.32 o 
   5   6  11      298.24      296.74     17.19 o 
   6   6  11       14.83        0.32      6.16 o 
   7   6  11       16.01        9.40      7.46 o 
   8   6  11        1.15        6.49      6.81 o 
   0   7  11       35.58       41.84      8.76 o 
   1   7  11      310.63      312.32     11.35 o 
   2   7  11       48.65       55.46      9.73 o 
   3   7  11       23.55       12.00      8.76 o 
   4   7  11      472.14      448.83     22.38 o 
   5   7  11       10.47        8.43      8.11 o 
   6   7  11        1.77        3.24      6.81 o 
   7   7  11        8.69        3.24      5.84 o 
   8   7  11        5.15       15.89      8.11 o 
   0   8  11      177.84      163.45     12.97 o 
   1   8  11      441.29      456.16     29.84 o 
   2   8  11      144.73      143.67     15.24 o 
   3   8  11       54.73       35.02     10.05 o 
   4   8  11      103.28      106.70     13.95 o 
   5   8  11       68.36       75.89     13.30 o 
   6   8  11       34.51       34.70     12.65 o 
   7   8  11        4.51       -2.92      7.78 o 
   0   9  11       81.16       83.67     10.38 o 
   1   9  11       68.74       74.50      8.25 o 
   2   9  11       93.44       96.32     13.62 o 
   3   9  11       48.17       36.32     13.30 o 
   4   9  11       16.60       10.38      7.13 o 
   5   9  11        8.28       11.03      6.49 o 
   6   9  11        6.00        4.54      6.16 o 
   0  10  11       95.11      111.24     13.30 o 
   1  10  11       90.02       77.54     10.05 o 
   2  10  11       57.17       55.46     10.70 o 
   3  10  11       50.17       60.00     13.62 o 
   4  10  11        0.76       11.03      6.49 o 
   5  10  11       11.26       17.84      8.11 o 
   0  11  11       31.14       31.46      9.73 o 
   1  11  11       58.15       64.44      8.94 o 
   2  11  11       52.88       62.59     10.70 o 
   3  11  11       25.75       29.84     13.30 o 
   4  11  11       13.82        8.11      6.49 o 
   0  12  11       17.33       17.84      9.40 o 
   1  12  11        2.91        0.16      4.82 o 
   2  12  11        1.69       -5.51      5.51 o 
   0   0  12     2892.86     2707.60    130.05 o 
   1   0  12      130.08      134.11      5.39 o 
   2   0  12       70.02       72.64      7.13 o 
   3   0  12      266.12      253.28     12.00 o 
   4   0  12      231.26      220.20     12.32 o 
   5   0  12      465.66      515.97     23.67 o 
   6   0  12        6.01        7.46      7.46 o 
   7   0  12       59.23       65.18     10.70 o 
   8   0  12        8.53        4.22      7.46 o 
   9   0  12       10.63        6.16      6.81 o 
   0   1  12       20.82       29.10      3.97 o 
   1   1  12      828.50      843.64     27.20 o 
   2   1  12     1708.27     1908.08     51.59 o 
   3   1  12      243.72      224.75      8.86 o 
   4   1  12       50.49       47.67      5.16 o 
   5   1  12       99.37      117.91      7.34 o 
   6   1  12       53.10       50.86      6.51 o 
   7   1  12      115.64      127.09     14.43 o 
   8   1  12       43.97       36.33      9.10 o 
   9   1  12       28.55       15.03      7.33 o 
   0   2  12      275.04      316.19     15.24 o 
   1   2  12     3029.49     3373.04    110.74 o 
   2   2  12     2385.34     2645.66     97.62 o 
   3   2  12      644.80      569.15     22.05 o 
   4   2  12      610.69      586.01     31.78 o 
   5   2  12      542.31      565.91     22.70 o 
   6   2  12       69.47       93.40     10.70 o 
   7   2  12        7.67       11.35      7.46 o 
   8   2  12       12.35        9.08      7.78 o 
   9   2  12        0.14        6.16      6.81 o 
   0   3  12      145.28      174.80      9.73 o 
   1   3  12      935.98     1046.87     33.06 o 
   2   3  12      231.45      272.41     12.00 o 
   3   3  12      901.04      888.26     42.16 o 
   4   3  12        5.99        5.84      5.51 o 
   5   3  12      324.99      295.12     16.54 o 
   6   3  12       52.77       43.46      8.76 o 
   7   3  12       13.20        9.08      7.46 o 
   8   3  12        5.48       10.05      6.81 o 
   9   3  12        9.17       13.62      8.76 o 
   0   4  12      118.35      142.04      9.73 o 
   1   4  12       89.35      107.53      6.19 o 
   2   4  12     1118.20     1168.79     56.10 o 
   3   4  12       50.69       54.81      8.11 o 
   4   4  12       93.54      101.83      9.73 o 
   5   4  12     1054.10     1031.61     51.56 o 
   6   4  12       68.20       47.35     13.62 o 
   7   4  12       10.99        4.22      6.16 o 
   8   4  12       18.94       17.84     10.05 o 
   9   4  12        1.29       -4.86      4.86 o 
   0   5  12       66.22       74.27      8.43 o 
   1   5  12       51.83       43.90      5.36 o 
   2   5  12      118.23      121.61      9.40 o 
   3   5  12       51.90       57.08      8.11 o 
   4   5  12       82.06       96.64     10.70 o 
   5   5  12        1.81        3.89      4.86 o 
   6   5  12        2.43        6.16      5.84 o 
   7   5  12        6.57        4.86      5.51 o 
   8   5  12       60.46      102.16     13.62 o 
   0   6  12      152.21      149.50     12.00 o 
   1   6  12       32.06       37.27      5.35 o 
   2   6  12      654.98      672.28     30.81 o 
   3   6  12      391.47      392.08     20.43 o 
   4   6  12       37.04       19.46     10.05 o 
   5   6  12      135.05      122.91     12.65 o 
   6   6  12       44.23       69.08     12.00 o 
   7   6  12        3.07        8.43      7.13 o 
   8   6  12        3.05        4.54      6.49 o 
   0   7  12       99.66      118.05     10.70 o 
   1   7  12      603.98      622.68     17.12 o 
   2   7  12      115.49      113.83     12.65 o 
   3   7  12       10.86       11.67      7.46 o 
   4   7  12      145.14      178.69     14.59 o 
   5   7  12       10.90        8.11      5.19 o 
   6   7  12        4.74        0.32      6.49 o 
   7   7  12       10.79       15.24      9.08 o 
   8   7  12        5.08       17.19      8.43 o 
   0   8  12       60.68       37.62      9.08 o 
   1   8  12       18.75       14.69      5.21 o 
   2   8  12      715.43      734.87     24.65 o 
   3   8  12       68.55       73.29     11.67 o 
   4   8  12       72.08       60.97     11.35 o 
   5   8  12       83.88       80.75     12.97 o 
   6   8  12       23.87       30.81     12.32 o 
   7   8  12        5.94       12.00      8.76 o 
   0   9  12        2.94       -2.59      3.24 o 
   1   9  12      161.81      166.91     13.30 o 
   2   9  12       80.91       83.67     11.67 o 
   3   9  12       27.03       13.95      8.76 o 
   4   9  12       16.84       15.89      9.73 o 
   5   9  12        9.49       20.11     10.70 o 
   6   9  12       18.44       12.32      9.08 o 
   0  10  12      103.44      115.45     13.62 o 
   1  10  12       13.28       10.66      4.93 o 
   2  10  12       75.05       77.51     13.95 o 
   3  10  12       18.67       25.94      8.76 o 
   4  10  12       17.59        7.46      7.46 o 
   5  10  12        5.41        0.00      7.78 o 
   1  11  12       22.04       19.18      6.92 o 
   2  11  12       26.78       22.38      9.40 o 
   3  11  12       47.35       50.59     13.95 o 
   4  11  12        2.93        5.51      7.13 o 
   0  12  12       62.29       58.37     16.54 o 
   1  12  12       34.57       40.10      9.46 o 
   2  12  12       18.53       13.62      9.08 o 
   1   0  13       90.32       99.91      5.39 o 
   2   0  13      107.79       93.40      7.46 o 
   3   0  13       28.41       23.03      6.81 o 
   4   0  13       39.55       43.78      7.46 o 
   5   0  13       86.47       83.02      9.73 o 
   6   0  13       90.59       86.26     11.03 o 
   7   0  13      131.20      133.94     12.97 o 
   8   0  13        1.76        4.54      5.84 o 
   9   0  13        5.56       -0.97      6.81 o 
   0   1  13        0.98       -0.80      2.49 o 
   1   1  13      253.64      297.56      6.95 o 
   2   1  13     1636.68     1688.79     46.01 o 
   3   1  13       73.25       78.18      8.76 o 
   4   1  13      311.16      339.63     18.65 o 
   5   1  13      126.48      105.39      8.58 o 
   6   1  13       89.66      100.60      7.85 o 
   7   1  13       50.77       50.45     22.05 o 
   8   1  13       31.52       25.29      7.64 o 
   9   1  13        1.81        1.07      4.24 o 
   0   2  13       34.82       26.27      7.46 o 
   1   2  13      948.97     1016.12     28.95 o 
   2   2  13     1683.09     2045.05     84.97 o 
   3   2  13      832.25      768.27     36.97 o 
   4   2  13      630.57      631.42     29.19 o 
   5   2  13      232.14      230.90     14.92 o 
   6   2  13      119.57      148.21     12.32 o 
   7   2  13       31.61        9.08      9.08 o 
   8   2  13       29.21       13.95      9.40 o 
   9   2  13        4.72       -5.19      5.19 o 
   0   3  13      334.33      365.16     20.11 o 
   1   3  13       80.11       97.82      5.72 o 
   2   3  13       32.15       28.21      6.49 o 
   3   3  13      239.83      266.25     16.54 o 
   4   3  13      654.06      778.97     38.59 o 
   5   3  13      496.19      516.29     27.24 o 
   6   3  13      293.75      295.44     19.13 o 
   7   3  13       79.90       85.29     12.32 o 
   8   3  13       10.31       10.70      7.46 o 
   9   3  13       10.90       12.32      7.46 o 
   0   4  13      191.47      211.45     13.30 o 
   1   4  13       54.46       55.05      4.89 o 
   2   4  13      277.39      293.17     15.24 o 
   3   4  13       54.12       61.29      7.78 o 
   4   4  13       91.11      101.51     11.67 o 
   5   4  13      107.31      109.61     11.35 o 
   6   4  13       32.30       21.40      8.76 o 
   7   4  13       44.70       45.08      9.73 o 
   8   4  13        0.78       -3.24      5.19 o 
   9   4  13        5.10        3.24      4.86 o 
   0   5  13      343.48      312.30     15.57 o 
   1   5  13       72.54       70.99     16.38 o 
   2   5  13       60.61       27.57     10.38 o 
   3   5  13       20.69       16.86      9.73 o 
   4   5  13      117.24      143.34     12.00 o 
   5   5  13       45.78       46.05     11.03 o 
   6   5  13       28.13       24.32     11.03 o 
   7   5  13       30.43       31.46     10.70 o 
   8   5  13        0.96       -4.54      4.54 o 
   0   6  13      188.22      200.74     12.65 o 
   1   6  13       42.15       36.19      5.36 o 
   2   6  13      157.44      174.15     12.32 o 
   3   6  13      247.51      245.17     15.89 o 
   4   6  13      204.72      219.88     16.86 o 
   5   6  13       85.50       65.83     11.67 o 
   6   6  13        2.40        0.00      5.51 o 
   7   6  13       19.27       20.11     10.38 o 
   8   6  13       14.52       14.59      9.40 o 
   0   7  13        9.12        8.43      5.84 o 
   1   7  13      319.07      332.41     11.47 o 
   2   7  13       21.48       18.16      7.13 o 
   3   7  13      130.52      113.51     11.67 o 
   4   7  13        0.84       -3.89      4.22 o 
   5   7  13       30.97       30.48      8.76 o 
   6   7  13        2.12        4.86      5.84 o 
   7   7  13       47.69       38.59     12.32 o 
   0   8  13      141.79      130.69     12.97 o 
   1   8  13        8.55       10.55      4.91 o 
   2   8  13      101.48      113.83     12.00 o 
   3   8  13       13.37       10.70      7.78 o 
   4   8  13       51.48       48.65     11.35 o 
   5   8  13       29.95       42.16      9.40 o 
   6   8  13       14.71       15.57      8.11 o 
   7   8  13       25.11       27.24     10.70 o 
   0   9  13        8.37        6.49      5.84 o 
   1   9  13       40.21       32.51      6.23 o 
   2   9  13       24.77       16.86      8.43 o 
   3   9  13      163.67      168.31     17.19 o 
   4   9  13       53.70       47.67     13.62 o 
   5   9  13       47.20       60.00     12.32 o 
   6   9  13       18.03       21.73     10.38 o 
   0  10  13       84.34       76.86     11.67 o 
   1  10  13      158.65      165.90     11.29 o 
   2  10  13       74.58       70.70     13.62 o 
   3  10  13       48.93       48.00     11.35 o 
   4  10  13        1.70        4.54      5.84 o 
   5  10  13        0.34       -1.95      5.19 o 
   0  11  13       21.30       17.51      7.78 o 
   1  11  13       19.75       11.08      5.68 o 
   2  11  13        2.57       -3.89      3.89 o 
   3  11  13       14.22       12.65      9.08 o 
   4  11  13        3.14        5.19      7.13 o 
   0  12  13       11.27        4.54      5.51 o 
   1  12  13       37.58       28.38      9.73 o 
   0   0  14      106.84      135.88      8.43 o 
   1   0  14        7.94        7.29      3.32 o 
   2   0  14        4.31        0.32      4.22 o 
   3   0  14      790.93      784.81     28.54 o 
   4   0  14      584.02      527.32     21.73 o 
   5   0  14     1186.19     1257.97     54.16 o 
   6   0  14       23.10       19.46     10.05 o 
   7   0  14        5.21        2.59      5.19 o 
   8   0  14        8.87        7.13      6.81 o 
   9   0  14       15.87       12.00      8.43 o 
   0   1  14      690.76      713.95     23.13 o 
   1   1  14      568.16      641.47     17.51 o 
   2   1  14       40.34       49.46     12.65 o 
   3   1  14      399.03      439.42     15.89 o 
   4   1  14      235.97      233.94      9.86 o 
   5   1  14      233.30      248.70     10.78 o 
   6   1  14      134.23      140.62      9.17 o 
   7   1  14       12.86        6.47      5.72 o 
   8   1  14        3.52        3.33      7.62 o 
   9   1  14        3.14        0.52      3.78 o 
   0   2  14      250.36      275.33     13.95 o 
   1   2  14      439.10      419.40     12.36 o 
   2   2  14      296.24      370.03     16.22 o 
   3   2  14      605.97      617.47     29.19 o 
   4   2  14      154.64      149.50     11.67 o 
   5   2  14      295.92      319.44     17.51 o 
   6   2  14       13.78       16.86      7.13 o 
   7   2  14       24.06       24.65     11.03 o 
   8   2  14        0.44        0.97      7.13 o 
   9   2  14        4.49        0.65      5.51 o 
   0   3  14        9.45        7.78      5.19 o 
   1   3  14     1138.55     1158.28     62.27 o 
   2   3  14     1299.49     1318.94     55.13 o 
   3   3  14       64.42       67.45      8.76 o 
   4   3  14      548.30      592.82     28.86 o 
   5   3  14      224.67      219.23     15.57 o 
   6   3  14      355.34      379.11     19.78 o 
   7   3  14       29.09       23.67     10.38 o 
   8   3  14       25.02       16.22      8.76 o 
   9   3  14        0.03        7.13      8.11 o 
   0   4  14       97.73      103.13      8.76 o 
   1   4  14      600.70      614.39     18.70 o 
   2   4  14       32.45       49.62      7.13 o 
   3   4  14      147.38      152.75     11.03 o 
   4   4  14      328.02      348.63     17.19 o 
   5   4  14       80.92       73.62      9.73 o 
   6   4  14        4.34       -2.92      4.86 o 
   7   4  14       29.93       34.70     10.38 o 
   8   4  14        6.80        4.22      7.46 o 
   0   5  14      319.93      305.17     13.62 o 
   1   5  14      211.68      220.23      9.17 o 
   2   5  14        4.57       -3.89      4.22 o 
   3   5  14      255.05      274.68     14.59 o 
   4   5  14      184.45      174.15     13.62 o 
   5   5  14       39.93       35.67     10.38 o 
   6   5  14       18.77       12.65      8.76 o 
   7   5  14       14.51       16.54      9.08 o 
   8   5  14       29.08       41.51     12.00 o 
   0   6  14        1.67       -0.32      4.22 o 
   1   6  14       24.00       17.46      6.53 o 
   2   6  14        6.48        2.59      4.54 o 
   3   6  14       99.11       97.62     10.70 o 
   4   6  14      650.84      655.42     30.81 o 
   5   6  14       28.84       22.05     10.38 o 
   6   6  14        2.36       -4.86      4.86 o 
   7   6  14        9.37       11.03      7.13 o 
   8   6  14       18.91       17.19      9.73 o 
   0   7  14        0.81        0.65      4.86 o 
   1   7  14      164.61      159.75     17.19 o 
   2   7  14      183.46      181.61     12.65 o 
   3   7  14       68.15       57.08     10.38 o 
   4   7  14       19.20       21.08      8.11 o 
   5   7  14       10.52       10.70      8.11 o 
   6   7  14        3.56        1.30      5.84 o 
   7   7  14       17.35        7.78      8.76 o 
   0   8  14      251.02      225.71     16.54 o 
   1   8  14      104.82       95.04      9.51 o 
   2   8  14      105.79       85.62     11.35 o 
   3   8  14      203.93      226.69     18.16 o 
   4   8  14       44.06       44.43     10.05 o 
   5   8  14        4.76        4.54      6.81 o 
   6   8  14       16.36       19.13      9.73 o 
   7   8  14       13.75       17.84     11.35 o 
   0   9  14       73.60       81.40     10.70 o 
   1   9  14        9.08       12.69      4.89 o 
   2   9  14       16.12       18.81      9.73 o 
   3   9  14       16.37       21.08      9.40 o 
   4   9  14        7.65        3.57      5.19 o 
   5   9  14       40.84       34.70     12.00 o 
   6   9  14       26.64       44.11     10.70 o 
   0  10  14        0.20        5.19      4.54 o 
   1  10  14       22.60        9.52      5.03 o 
   2  10  14       57.40       60.00     11.35 o 
   3  10  14       19.61       13.62      7.46 o 
   4  10  14       50.57       33.08     10.70 o 
   5  10  14       28.29       30.81     14.27 o 
   0  11  14        7.91        3.57      6.49 o 
   1  11  14       23.44       25.05      6.64 o 
   2  11  14       14.58       24.65     10.70 o 
   3  11  14       33.05       28.54     12.97 o 
   0  12  14        0.07       -4.22      5.51 o 
   1  12  14       19.62       22.31      7.91 o 
   1   0  15        8.84        1.15      2.95 o 
   2   0  15      272.45      323.65     13.95 o 
   3   0  15        7.68       10.38      4.86 o 
   4   0  15      125.46      127.45     10.70 o 
   5   0  15     1137.18     1234.94     56.10 o 
   6   0  15        9.58        6.16      7.13 o 
   7   0  15       54.33       57.40     12.97 o 
   8   0  15        0.18       -0.65      4.86 o 
   9   0  15        1.18        0.00      4.86 o 
   0   1  15        0.29       -0.65      2.75 o 
   1   1  15      149.33      156.14      4.78 o 
   2   1  15      706.02      645.21     22.16 o 
   3   1  15      430.96      420.06     14.22 o 
   4   1  15      267.35      294.64     10.98 o 
   5   1  15       35.36       25.14     13.13 o 
   6   1  15      124.26      154.24     10.42 o 
   7   1  15       23.19       22.29     10.70 o 
   8   1  15        2.56        3.55      4.36 o 
   9   1  15        5.30        7.68      6.16 o 
   0   2  15       82.91       70.05      8.43 o 
   1   2  15       69.90       80.32      5.96 o 
   2   2  15      289.97      370.03     19.78 o 
   3   2  15      356.47      376.84     21.40 o 
   4   2  15       91.14       87.89     10.70 o 
   5   2  15      111.80      106.05     11.67 o 
   6   2  15       34.38       58.37     10.70 o 
   7   2  15       56.03       50.27     12.97 o 
   8   2  15        2.26       -2.59      4.86 o 
   9   2  15        3.87        2.27      6.81 o 
   0   3  15       51.56       50.59      7.13 o 
   1   3  15      387.26      431.45     14.26 o 
   2   3  15       56.01       48.65      7.78 o 
   3   3  15      234.39      287.01     15.24 o 
   4   3  15     1509.36     1505.09     70.70 o 
   5   3  15      140.65      164.42     12.32 o 
   6   3  15      110.59      128.10     12.00 o 
   7   3  15       18.18       14.27      9.40 o 
   8   3  15        3.26        1.30      5.19 o 
   9   3  15        3.05        6.16      8.43 o 
   0   4  15      148.12      149.18     10.38 o 
   1   4  15      223.48      228.84     14.92 o 
   2   4  15      362.37      388.84     15.57 o 
   3   4  15      239.29      257.17     14.27 o 
   4   4  15       82.86       73.62      9.40 o 
   5   4  15       19.59       22.05      8.76 o 
   6   4  15       16.92       11.35      7.78 o 
   7   4  15       20.97       18.16     10.05 o 
   8   4  15       37.78       30.16     11.03 o 
   0   5  15       68.24       59.67      9.73 o 
   1   5  15      112.41      116.93      7.33 o 
   2   5  15      168.21      187.45     13.30 o 
   3   5  15      225.76      238.36     14.59 o 
   4   5  15        0.72        0.00      6.49 o 
   5   5  15       11.04        0.97      5.84 o 
   6   5  15        0.39        6.81      5.19 o 
   7   5  15       23.96       20.11      9.08 o 
   8   5  15       40.43       45.40     16.22 o 
   0   6  15      214.88      228.96     13.30 o 
   1   6  15       34.15       28.27      5.76 o 
   2   6  15       94.53       94.37     10.70 o 
   3   6  15      223.63      206.58     16.54 o 
   4   6  15      117.61      128.10     13.95 o 
   5   6  15        3.68        1.62      5.19 o 
   6   6  15       37.86       38.59     12.97 o 
   7   6  15       33.86       36.32     10.70 o 
   8   6  15        1.96       14.59      8.11 o 
   0   7  15        8.30        6.81      5.19 o 
   1   7  15      149.24      149.32      8.83 o 
   2   7  15       14.15       15.57      6.81 o 
   3   7  15      162.99      144.96     14.92 o 
   4   7  15       47.13       32.11     10.05 o 
   5   7  15        6.28       10.05      6.49 o 
   6   7  15       16.88       24.65      8.76 o 
   7   7  15       32.88       55.46     14.27 o 
   0   8  15        5.03        7.13      5.84 o 
   1   8  15      142.51      134.98     12.32 o 
   2   8  15      163.81      191.99     13.30 o 
   3   8  15       57.85       59.02      9.73 o 
   4   8  15        0.71       -3.24      5.19 o 
   5   8  15        1.58        4.86      5.84 o 
   6   8  15       13.93       26.92      9.73 o 
   0   9  15        5.73        0.65      3.89 o 
   1   9  15       90.13       83.36      8.54 o 
   2   9  15       57.97       50.27     12.65 o 
   3   9  15       70.21       72.00     12.65 o 
   4   9  15       22.80       15.89      9.73 o 
   5   9  15       11.19        3.24      6.81 o 
   6   9  15        4.58        8.76      7.46 o 
   0  10  15       85.24       64.21     14.27 o 
   1  10  15        2.28        0.27      3.50 o 
   2  10  15       16.68       16.86     11.03 o 
   3  10  15        3.14       16.86      7.78 o 
   4  10  15       19.08       17.51      9.08 o 
   5  10  15        3.47        4.54      5.84 o 
   0  11  15      140.00      173.83     14.92 o 
   1  11  15        1.06        2.84      3.73 o 
   2  11  15        0.64        3.24      5.84 o 
   3  11  15        3.25        2.27      6.16 o 
   0   0  16      669.52      703.41     32.75 o 
   1   0  16      145.40      120.60      6.07 o 
   2   0  16      958.47     1032.58     45.73 o 
   3   0  16       25.94       16.22      7.13 o 
   4   0  16        0.44        7.78      6.81 o 
   5   0  16       58.33       49.94      9.73 o 
   6   0  16        2.88        6.16      5.84 o 
   7   0  16       50.92       44.75     11.03 o 
   8   0  16        1.75        2.92      6.16 o 
   9   0  16        0.65       -4.86      4.86 o 
   0   1  16      408.05      445.11     15.57 o 
   1   1  16       63.38       54.85      3.83 o 
   2   1  16       98.19      102.03      6.41 o 
   3   1  16      112.78      107.52      6.74 o 
   4   1  16       78.83       92.98      7.33 o 
   5   1  16       16.99       13.14      5.82 o 
   6   1  16      132.19      126.62      8.70 o 
   7   1  16        0.14       -2.15      3.97 o 
   8   1  16        3.46        1.60      3.88 o 
   9   1  16        0.04       -0.91      3.24 o 
   0   2  16      398.61      435.86     15.89 o 
   1   2  16     1288.87     1262.63     55.78 o 
   2   2  16        4.55       -1.62      4.22 o 
   3   2  16       91.55       74.59     10.05 o 
   4   2  16       36.41       27.24     11.03 o 
   5   2  16       36.24       66.48     11.67 o 
   6   2  16       62.54       62.59     13.30 o 
   7   2  16       28.55       12.32      9.08 o 
   8   2  16        3.79       11.03      6.81 o 
   9   2  16       23.75       25.62     10.05 o 
   0   3  16      123.18      111.56      9.73 o 
   1   3  16       44.75       42.06      4.80 o 
   2   3  16     1072.21     1029.01     46.38 o 
   3   3  16      160.03      148.53     12.65 o 
   4   3  16       28.64       26.92      8.43 o 
   5   3  16      178.08      186.80     14.59 o 
   6   3  16       10.67        9.73      6.81 o 
   7   3  16       11.88        5.19      6.49 o 
   8   3  16        0.67       -3.57      3.57 o 
   0   4  16     1240.02     1327.37     60.64 o 
   1   4  16      476.28      473.95     21.57 o 
   2   4  16      218.15      251.01     13.62 o 
   3   4  16       73.85       65.18      9.40 o 
   4   4  16       50.68       52.21      9.73 o 
   5   4  16       59.83       67.13     10.38 o 
   6   4  16       37.62       33.40     12.00 o 
   7   4  16       11.68       12.32      8.43 o 
   8   4  16       14.97       18.81     10.38 o 
   0   5  16      318.47      342.14     20.43 o 
   1   5  16      146.77      158.76      8.37 o 
   2   5  16       25.77       37.94      8.11 o 
   3   5  16        0.60        0.65      4.54 o 
   4   5  16        6.58        6.49      7.13 o 
   5   5  16       87.85       83.99     13.30 o 
   6   5  16        4.66        1.62      5.51 o 
   7   5  16        1.74        9.73      6.49 o 
   8   5  16       40.19       20.76     12.65 o 
   0   6  16       27.21       32.75      9.40 o 
   1   6  16      298.96      307.05     16.86 o 
   2   6  16      280.45      308.41     16.86 o 
   3   6  16      224.02      179.01     13.95 o 
   4   6  16       36.60       45.08     10.05 o 
   5   6  16       15.46        3.89      6.16 o 
   6   6  16       25.78       22.05     10.05 o 
   7   6  16        1.87       12.32      7.46 o 
   0   7  16      369.57      382.35     17.51 o 
   1   7  16       44.63       37.57      7.24 o 
   2   7  16      541.44      514.02     27.57 o 
   3   7  16       28.14       34.38      8.43 o 
   4   7  16      191.74      234.79     16.22 o 
   5   7  16       22.50        8.76      7.46 o 
   6   7  16        9.26        5.51      7.46 o 
   7   7  16       22.56       25.30     12.32 o 
   0   8  16       26.88        6.49      8.76 o 
   1   8  16      197.75      202.39     10.66 o 
   2   8  16       24.49       25.62      7.78 o 
   3   8  16       15.97       18.49      9.73 o 
   4   8  16       62.15       53.83     12.32 o 
   5   8  16        1.92       -0.32      5.19 o 
   6   8  16        6.70        0.32      5.51 o 
   0   9  16       43.34       30.81     10.05 o 
   1   9  16       18.14       10.09      5.16 o 
   2   9  16       27.20       33.08      9.40 o 
   3   9  16       20.24       15.57      8.11 o 
   4   9  16       11.36        0.32      5.19 o 
   5   9  16       32.35       28.86     12.65 o 
   0  10  16       87.13       82.37     12.00 o 
   1  10  16      179.63      167.14     12.28 o 
   2  10  16       14.42       17.19      9.40 o 
   3  10  16        5.98        6.81      8.11 o 
   4  10  16        2.71       -3.57      4.86 o 
   0  11  16       16.67       11.35      7.46 o 
   1  11  16       25.32       18.16      7.47 o 
   2  11  16       22.63       21.08     10.38 o 
   3  11  16        9.44        8.43      7.46 o 
   1   0  17       16.61       24.07      5.27 o 
   2   0  17      110.39       84.64      8.76 o 
   3   0  17      285.54      328.84     17.84 o 
   4   0  17        0.19       -1.95      3.89 o 
   5   0  17      958.79      970.64     37.62 o 
   6   0  17       69.70       77.51     13.95 o 
   7   0  17       24.06       13.95      9.73 o 
   8   0  17        0.23        7.13      5.84 o 
   9   0  17        2.12       -4.86      4.86 o 
   0   1  17       23.84       28.77      4.13 o 
   1   1  17      454.92      499.68     12.29 o 
   2   1  17      204.58      201.86      8.45 o 
   3   1  17      128.59      126.00      8.02 o 
   4   1  17      372.61      384.22     20.43 o 
   5   1  17      162.22      155.48      9.39 o 
   6   1  17        5.06        4.73      4.47 o 
   7   1  17        6.86        4.61      4.93 o 
   8   1  17        4.67        8.74      5.36 o 
   9   1  17        0.64       -3.24      3.24 o 
   0   2  17      422.70      407.97     18.49 o 
   1   2  17      241.55      271.16     10.71 o 
   2   2  17      690.40      665.79     30.81 o 
   3   2  17       84.03      107.67     10.05 o 
   4   2  17      175.63      178.37     13.62 o 
   5   2  17      598.61      614.23     23.67 o 
   6   2  17        0.68        0.32      4.54 o 
   7   2  17       43.18       42.16      9.40 o 
   8   2  17        5.70       11.03      7.46 o 
   0   3  17      107.44      115.45     10.70 o 
   1   3  17      212.60      221.05      9.08 o 
   2   3  17       47.26       47.67      7.46 o 
   3   3  17      188.47      202.69     12.65 o 
   4   3  17      397.85      362.89     18.16 o 
   5   3  17      165.86      153.40     12.97 o 
   6   3  17      109.94      112.86     14.92 o 
   7   3  17        9.14       11.03      8.11 o 
   8   3  17       27.84       41.84      9.40 o 
   0   4  17        1.62        5.51      5.51 o 
   1   4  17      237.52      219.98     25.62 o 
   2   4  17        9.75        7.46      6.16 o 
   3   4  17       20.97       24.65      6.81 o 
   4   4  17      198.95      209.82     14.92 o 
   5   4  17       23.06        9.40      7.13 o 
   6   4  17       35.31       39.24     12.97 o 
   7   4  17        3.96        6.81      5.84 o 
   8   4  17        7.73       12.97      7.46 o 
   0   5  17      136.98      128.75     12.32 o 
   1   5  17      189.18      197.23      8.60 o 
   2   5  17      187.30      189.07     13.30 o 
   3   5  17      163.64      163.45     13.62 o 
   4   5  17      274.09      270.47     16.86 o 
   5   5  17       11.29        7.13      6.49 o 
   6   5  17       48.77       70.37     12.65 o 
   8   5  17       15.30        6.16      9.40 o 
   0   6  17      135.93      133.61     12.97 o 
   1   6  17      117.49       99.91      7.79 o 
   2   6  17      124.98      112.21     12.32 o 
   3   6  17       44.49       52.86     10.70 o 
   4   6  17       21.19       26.27      8.11 o 
   5   6  17        9.86        3.89      7.13 o 
   6   6  17       32.90       11.35      8.76 o 
   7   6  17       31.40       40.86     12.97 o 
   0   7  17      416.27      426.13     20.76 o 
   1   7  17       53.52       42.93      7.09 o 
   2   7  17      342.62      327.55     22.05 o 
   3   7  17        3.04        3.57      5.51 o 
   4   7  17       28.98       26.59     10.05 o 
   5   7  17       18.52       14.59      8.43 o 
   6   7  17       39.42       40.21     10.70 o 
   7   7  17       12.69       25.62     11.03 o 
   0   8  17       18.77       16.86      8.43 o 
   1   8  17       51.85       51.37      8.43 o 
   2   8  17       41.74       45.40     12.32 o 
   3   8  17       15.31       14.27      7.46 o 
   4   8  17       16.57       19.78      8.43 o 
   5   8  17       18.93       22.38     12.32 o 
   6   8  17       16.16       10.70     10.05 o 
   0   9  17       74.99       75.24     12.00 o 
   1   9  17        9.13        4.53      3.66 o 
   2   9  17      155.76      163.12     14.59 o 
   3   9  17       60.93       86.91     14.27 o 
   4   9  17        3.67        2.27      4.86 o 
   5   9  17       27.43       29.84     11.03 o 
   0  10  17        0.77       -1.62      4.54 o 
   1  10  17       21.99       16.43      6.69 o 
   2  10  17       25.75       39.24      9.73 o 
   3  10  17       36.91       26.92     12.65 o 
   4  10  17        1.23        1.62      6.16 o 
   0  11  17        0.08        1.62      5.84 o 
   1  11  17       18.38       17.92      6.31 o 
   2  11  17        9.83        8.11      7.78 o 
   0   0  18        0.32        3.89      4.86 o 
   1   0  18      524.14      612.46     24.32 o 
   2   0  18        4.95        0.32      4.86 o 
   3   0  18       25.79       27.89      7.13 o 
   4   0  18        0.79        0.65      5.84 o 
   5   0  18      360.96      388.84     18.81 o 
   6   0  18      477.39      500.40     23.03 o 
   7   0  18        0.60        8.11      5.84 o 
   8   0  18       14.77       14.92      8.76 o 
   0   1  18      187.71      174.88      8.59 o 
   1   1  18       93.61       93.93      7.54 o 
   2   1  18       56.17       70.13      6.30 o 
   3   1  18      331.16      362.05     11.81 o 
   4   1  18      419.57      443.72     17.35 o 
   5   1  18      185.15      188.85     16.22 o 
   6   1  18       17.40        4.53      4.24 o 
   7   1  18       22.18       25.87      7.85 o 
   8   1  18        5.84        5.94      4.70 o 
   0   2  18       43.71       43.13      7.78 o 
   1   2  18      790.21      783.40     25.53 o 
   2   2  18        7.29        4.22      5.51 o 
   3   2  18      131.03      134.59     10.70 o 
   4   2  18      504.59      514.34     26.59 o 
   5   2  18       32.76       37.29      9.73 o 
   6   2  18       88.85       93.40     14.27 o 
   7   2  18       26.86       25.30     10.70 o 
   8   2  18       40.42       12.32     10.38 o 
   0   3  18      112.43      113.18     12.00 o 
   1   3  18      672.17      662.64     21.55 o 
   2   3  18       97.11       79.45      8.43 o 
   3   3  18      303.89      318.14     17.51 o 
   4   3  18      389.30      455.00     20.76 o 
   5   3  18        6.52       -2.59      5.84 o 
   6   3  18       12.86       17.19      8.76 o 
   7   3  18       19.25       10.38      9.40 o 
   8   3  18       14.73        5.19      7.46 o 
   0   4  18      392.96      406.68     26.92 o 
   1   4  18      231.99      245.46     22.38 o 
   2   4  18       17.32       15.57      9.40 o 
   3   4  18       14.40       14.27      7.46 o 
   4   4  18       19.29       15.89      7.78 o 
   5   4  18       35.62       20.43     11.03 o 
   6   4  18       21.68       25.62      8.43 o 
   7   4  18       24.28       23.03      9.40 o 
   8   4  18       24.13       18.16     11.03 o 
   0   5  18       58.22       87.89      8.76 o 
   1   5  18       13.11        5.90      3.97 o 
   2   5  18        4.47       12.97      6.49 o 
   3   5  18       82.01       64.86      9.40 o 
   4   5  18       18.37       21.73      9.08 o 
   5   5  18        6.45        6.49      5.51 o 
   6   5  18       24.84       24.00      8.76 o 
   7   5  18       12.41        5.51      7.78 o 
   0   6  18      287.31      315.55     15.57 o 
   1   6  18      291.49      270.41     12.65 o 
   2   6  18      155.82      133.94     13.30 o 
   3   6  18      203.52      192.96     15.57 o 
   4   6  18       56.47       53.19     10.70 o 
   5   6  18        3.04       -0.65      3.57 o 
   6   6  18       39.15       21.73     11.67 o 
   7   6  18       11.70        9.08      7.13 o 
   0   7  18      100.05       95.67     12.97 o 
   1   7  18      379.69      340.09     15.40 o 
   2   7  18      148.97      130.69     13.30 o 
   3   7  18      112.36      104.10     13.62 o 
   4   7  18       94.96      115.78     14.27 o 
   5   7  18        5.23       -0.32      4.86 o 
   6   7  18        4.25       -1.62      5.51 o 
   0   8  18        0.13        0.97      5.51 o 
   1   8  18       55.41       74.28     11.51 o 
   2   8  18       28.44       14.92      9.08 o 
   3   8  18       11.41        2.59      4.86 o 
   4   8  18       13.47       21.40     10.05 o 
   5   8  18        5.27        0.65      4.22 o 
   6   8  18        6.20        4.54      5.84 o 
   0   9  18       41.45       35.67     11.03 o 
   1   9  18       10.80       11.35      5.34 o 
   2   9  18       35.80       17.51     11.35 o 
   3   9  18       22.54       12.32      8.43 o 
   4   9  18       21.89       27.24     12.00 o 
   5   9  18        8.50       13.62      9.08 o 
   0  10  18        3.40        9.08      6.16 o 
   1  10  18       16.16        5.63      4.98 o 
   2  10  18       13.37       12.00      7.46 o 
   3  10  18        3.34        0.32      6.49 o 
   4  10  18        1.87        9.40      7.13 o 
   0  11  18        2.68        7.78      6.16 o 
   1  11  18       14.84       12.90      6.00 o 
   2  11  18        9.73       17.51     11.67 o 
   1   0  19       88.18       91.71      6.78 o 
   2   0  19       37.02       20.76      9.08 o 
   3   0  19       19.96       30.48      7.46 o 
   4   0  19       18.73       36.32      7.78 o 
   5   0  19      221.02      231.23     15.57 o 
   6   0  19       14.13       12.32      7.78 o 
   7   0  19       19.28       15.57      9.08 o 
   8   0  19        7.96        0.65      4.86 o 
   0   1  19      570.99      553.22     20.78 o 
   1   1  19      101.58      106.17      5.21 o 
   2   1  19      196.16      193.10     14.76 o 
   3   1  19       87.89      107.57     14.43 o 
   4   1  19       14.77       15.64      5.39 o 
   5   1  19       39.05       50.66      8.92 o 
   6   1  19       39.43       41.97      9.24 o 
   7   1  19       11.92        4.70      4.13 o 
   8   1  19       14.75       13.95      5.96 o 
   0   2  19      808.41      951.50     43.13 o 
   1   2  19      701.03      630.18     32.43 o 
   2   2  19        7.27        8.11      5.84 o 
   3   2  19       19.49       37.62      7.78 o 
   4   2  19      336.45      351.54     19.78 o 
   5   2  19       13.07        9.73      7.13 o 
   6   2  19       21.02       13.95      9.08 o 
   7   2  19       16.44       20.76     10.05 o 
   8   2  19       18.95       13.62     10.38 o 
   0   3  19      122.88      119.02     10.70 o 
   1   3  19       88.13       60.24      6.76 o 
   2   3  19       84.09       81.08      9.40 o 
   3   3  19      192.44      210.15     13.62 o 
   4   3  19       96.44      100.86     10.70 o 
   5   3  19       67.18       49.94     11.35 o 
   6   3  19       36.91       47.67     11.03 o 
   7   3  19       15.61       16.86      9.73 o 
   8   3  19       19.39       12.32      9.40 o 
   0   4  19       45.69       38.27     10.38 o 
   1   4  19      217.34      229.83      9.96 o 
   2   4  19      148.09      168.31     12.32 o 
   3   4  19      413.72      425.16     19.13 o 
   4   4  19       72.90       71.35     13.30 o 
   5   4  19        7.52       -1.30      4.54 o 
   6   4  19       16.61       19.46      8.76 o 
   7   4  19        6.38       14.92      7.13 o 
   8   4  19       11.77        6.16      9.73 o 
   0   5  19      277.45      303.55     16.86 o 
   1   5  19       80.46       81.36      7.68 o 
   2   5  19       15.87       22.05      7.46 o 
   3   5  19       26.83       24.65      7.78 o 
   4   5  19       57.80       63.56     13.30 o 
   5   5  19        7.69        2.27      5.19 o 
   6   5  19       27.51       40.54      9.40 o 
   7   5  19        8.30        9.40      7.78 o 
   0   6  19      207.12      229.28     15.24 o 
   1   6  19      105.53       95.40      7.68 o 
   2   6  19        8.00        8.43      6.49 o 
   3   6  19       24.86       26.59     10.05 o 
   4   6  19       20.46       17.51      9.73 o 
   5   6  19        5.46       12.32      7.13 o 
   6   6  19       16.72       18.49      9.40 o 
   7   6  19       11.20        8.76      7.78 o 
   0   7  19       88.46       72.64     13.62 o 
   1   7  19      164.24      146.56     17.67 o 
   2   7  19      248.47      211.12     17.19 o 
   3   7  19      117.05      115.13     12.65 o 
   4   7  19        5.78       19.78      8.43 o 
   5   7  19       14.18        6.49      7.13 o 
   6   7  19        2.70       -0.65      5.19 o 
   0   8  19       21.78       13.62      9.40 o 
   1   8  19       12.43       13.84      6.51 o 
   2   8  19       22.88       25.30     10.05 o 
   3   8  19       78.69       72.97     15.24 o 
   4   8  19        4.63       10.38      6.81 o 
   5   8  19        6.20        8.11      8.43 o 
   6   8  19        6.05       13.30      7.13 o 
   0   9  19       53.72       53.51     13.30 o 
   1   9  19       27.88       22.65      5.95 o 
   2   9  19       68.19       83.35     12.65 o 
   3   9  19       11.76        0.32      6.49 o 
   4   9  19        6.85       11.67      7.13 o 
   5   9  19        9.68       10.38      6.16 o 
   0  10  19       17.50        3.57      7.13 o 
   1  10  19        8.23        3.28      4.36 o 
   2  10  19       14.77        4.54      6.81 o 
   3  10  19       61.86       85.94     13.95 o 
   0  11  19        1.16       -2.27      5.51 o 
   1  11  19       29.50       25.69      7.99 o 
   0   0  20      335.01      374.25     18.16 o 
   1   0  20       26.54       17.27      5.61 o 
   2   0  20        1.11        5.19      5.51 o 
   3   0  20       43.10       47.35      7.78 o 
   4   0  20      106.70       90.80     11.67 o 
   5   0  20       28.21       39.56     11.67 o 
   6   0  20       28.42       19.46      8.43 o 
   7   0  20        7.38        8.76      7.46 o 
   8   0  20        0.51       -1.30      4.54 o 
   0   1  20      108.09      114.52      7.56 o 
   1   1  20      241.72      242.53      7.19 o 
   2   1  20      126.15      101.68      7.56 o 
   3   1  20      160.55      158.25     13.46 o 
   4   1  20      106.18       98.57      8.94 o 
   5   1  20        0.11        2.89      3.66 o 
   6   1  20        3.31        1.04      3.35 o 
   7   1  20       17.82       18.28      7.13 o 
   8   1  20       22.80       26.59      8.54 o 
   0   2  20      254.77      229.93     17.19 o 
   1   2  20       33.44       16.13      5.84 o 
   2   2  20      180.81      191.99     12.32 o 
   3   2  20      130.29      117.40     12.97 o 
   4   2  20      128.99      105.40     13.95 o 
   5   2  20        7.58        5.51      6.16 o 
   6   2  20       15.10       13.62      8.11 o 
   8   2  20        6.02       15.89      8.76 o 
   0   3  20       22.30       17.51      8.76 o 
   1   3  20      756.42      737.85     28.70 o 
   2   3  20       26.32       16.86      9.40 o 
   3   3  20      655.95      647.96     29.51 o 
   4   3  20       58.17       67.45      9.73 o 
   5   3  20        1.36       -1.95      4.86 o 
   6   3  20        4.19       17.19      9.40 o 
   7   3  20        3.50       11.67      6.81 o 
   8   3  20       40.03       55.13     13.62 o 
   0   4  20      117.74      105.40     11.03 o 
   1   4  20      191.37      169.56      8.70 o 
   2   4  20       78.80       98.59     11.03 o 
   3   4  20      176.60      185.50     13.95 o 
   4   4  20       14.26       20.76     10.38 o 
   5   4  20        1.05        0.97      3.89 o 
   6   4  20        0.91        2.27      5.19 o 
   7   4  20        3.75        7.46      7.46 o 
   0   5  20      212.70      225.39     14.92 o 
   1   5  20       66.08       68.63      7.64 o 
   2   5  20       70.67       69.08      9.73 o 
   3   5  20      275.93      254.58     16.54 o 
   4   5  20       29.14       29.84      8.11 o 
   5   5  20       20.80       13.62      9.40 o 
   6   5  20        5.57       12.00      7.78 o 
   7   5  20       24.30       25.30     11.67 o 
   0   6  20       18.29        6.49      6.16 o 
   1   6  20        8.92       11.84      5.27 o 
   2   6  20      257.39      274.36     17.51 o 
   3   6  20      314.03      289.28     18.49 o 
   4   6  20       43.03       45.08      9.40 o 
   5   6  20        4.37        8.11      6.16 o 
   6   6  20       12.15       15.24      7.46 o 
   7   6  20        0.95       -4.54      5.19 o 
   0   7  20        3.18        0.00      5.51 o 
   1   7  20      140.43      131.06     16.05 o 
   3   7  20       17.34       14.59      9.08 o 
   4   7  20       25.33       26.92      9.08 o 
   5   7  20       15.61        6.81      6.81 o 
   6   7  20        1.63        2.92      5.84 o 
   0   8  20       69.89       64.86     11.35 o 
   1   8  20       61.21       65.38     10.05 o 
   2   8  20        2.19       -3.89      3.89 o 
   3   8  20       33.70       27.89     11.35 o 
   4   8  20        0.16       -2.27      3.89 o 
   5   8  20       18.02       18.81     11.35 o 
   0   9  20       64.38       84.32     13.62 o 
   1   9  20       62.26       57.28      9.83 o 
   2   9  20        0.68        0.97      5.51 o 
   3   9  20       22.45        9.40      8.43 o 
   4   9  20        3.85        6.49      6.49 o 
   0  10  20       64.37       89.18     14.59 o 
   1  10  20       12.29        8.30      4.57 o 
   2  10  20       41.73       28.54     14.27 o 
   3  10  20        0.97        9.40      5.84 o 
   1   0  21       29.63       25.81      5.59 o 
   2   0  21       15.66        8.11      6.81 o 
   3   0  21      358.72      356.73     19.78 o 
   4   0  21        5.70        2.92      5.51 o 
   5   0  21       82.05       74.91     12.65 o 
   6   0  21       96.50       87.89     12.00 o 
   7   0  21       13.96       14.59      8.76 o 
   8   0  21       10.28        6.81      8.11 o 
   0   1  21      131.25      126.45      7.68 o 
   1   1  21       21.15       23.78      4.42 o 
   2   1  21      233.99      220.33     10.22 o 
   3   1  21       61.80       56.02      6.83 o 
   4   1  21       24.11       14.72      6.07 o 
   5   1  21       40.33       43.70     11.19 o 
   6   1  21      131.45      125.20     10.19 o 
   7   1  21        9.63       10.22      5.27 o 
   8   1  21       13.43        8.14      6.08 o 
   0   2  21        6.05        6.81      7.13 o 
   1   2  21      254.66      250.70     10.52 o 
   2   2  21       12.73        9.08      6.81 o 
   3   2  21       70.30       69.40     10.05 o 
   4   2  21      174.33      181.93     15.24 o 
   5   2  21       10.43       18.49      8.76 o 
   6   2  21        9.80        7.13      7.13 o 
   7   2  21       46.46       51.24     16.54 o 
   8   2  21        8.12       18.49     10.05 o 
   0   3  21       17.61       21.40      7.46 o 
   1   3  21      345.44      339.78     13.29 o 
   2   3  21      242.81      255.87     15.24 o 
   3   3  21       88.67       78.81     12.97 o 
   4   3  21       24.12       34.38      8.76 o 
   5   3  21       49.18       48.97      9.40 o 
   6   3  21       31.31       17.51     11.03 o 
   7   3  21        5.75        5.51      7.78 o 
   0   4  21       23.48       29.51     10.70 o 
   1   4  21      181.68      179.20     16.38 o 
   2   4  21      232.31      236.74     15.57 o 
   3   4  21      220.91      209.50     16.54 o 
   4   4  21       81.57       67.45     14.27 o 
   5   4  21       12.46        6.49      6.16 o 
   6   4  21        7.08        9.08      6.49 o 
   7   4  21        1.18       -3.57      5.19 o 
   0   5  21      280.18      347.33     17.84 o 
   1   5  21      153.21      151.30     12.16 o 
   2   5  21       11.58        1.30      6.81 o 
   3   5  21       60.65       44.43      9.40 o 
   4   5  21       60.39       60.97     12.97 o 
   5   5  21        6.05        4.22      5.51 o 
   6   5  21       10.41       12.97      7.46 o 
   7   5  21       12.72       20.76     11.67 o 
   0   6  21        1.06        4.22      5.51 o 
   1   6  21      172.53      179.67      9.97 o 
   2   6  21      102.95       89.51     13.30 o 
   3   6  21       81.66       70.37     10.38 o 
   4   6  21       61.67       51.24     12.00 o 
   5   6  21       32.59       41.84     10.38 o 
   6   6  21       24.02       33.08     11.35 o 
   0   7  21        0.57        0.32      5.51 o 
   1   7  21        5.02        1.27      3.27 o 
   2   7  21       47.66       40.54      9.73 o 
   3   7  21       31.84       50.92     11.35 o 
   4   7  21       21.98       21.40      9.40 o 
   5   7  21        3.99        9.08      7.46 o 
   6   7  21       75.10      104.10     15.24 o 
   0   8  21        1.17       -3.57      5.19 o 
   1   8  21        2.24        6.49      3.88 o 
   2   8  21       40.74       29.51     10.05 o 
   3   8  21       12.72        9.73      7.46 o 
   4   8  21        8.12       10.05      6.16 o 
   5   8  21       11.01        9.08      8.11 o 
   0   9  21        0.06       -1.62      4.22 o 
   1   9  21        9.95        9.35      5.49 o 
   2   9  21       24.47       25.30     12.00 o 
   3   9  21       20.33       20.76      9.73 o 
   4   9  21        4.48        3.24      6.49 o 
   0  10  21       14.13        2.92      6.16 o 
   1  10  21       11.17        9.50      4.89 o 
   2  10  21        6.75       -4.86      4.86 o 
   0   0  22       40.47       35.02     10.38 o 
   1   0  22       45.21       49.64      6.51 o 
   2   0  22      117.92      108.97     11.67 o 
   3   0  22       17.65        8.76      8.43 o 
   4   0  22       11.72       11.35      7.13 o 
   6   0  22       62.62       35.35     14.27 o 
   7   0  22        0.77        1.30      5.84 o 
   8   0  22       20.16       32.75     10.38 o 
   0   1  22       24.67       22.86      6.42 o 
   1   1  22        3.04        1.20      2.80 o 
   2   1  22      190.25      187.83     12.65 o 
   3   1  22       29.54       25.19      6.70 o 
   4   1  22       90.89      101.34      8.26 o 
   5   1  22       18.33        5.48      4.80 o 
   6   1  22       27.48       27.68      8.72 o 
   7   1  22        1.37       -1.37      7.30 o 
   8   1  22        4.34        2.24      4.70 o 
   0   2  22       84.71       85.94     10.05 o 
   1   2  22      238.98      243.98     10.02 o 
   2   2  22       74.88       75.56     10.05 o 
   3   2  22      569.64      551.64     28.21 o 
   4   2  22       24.19       42.48     10.70 o 
   5   2  22        8.17        0.00      6.49 o 
   6   2  22       60.81       57.08     11.35 o 
   7   2  22        2.53        2.92      7.46 o 
   0   3  22      316.34      346.36     21.40 o 
   1   3  22      293.27      315.40     39.73 o 
   2   3  22      442.76      419.97     18.16 o 
   3   3  22       31.43       15.89     10.05 o 
   4   3  22        1.04       -2.59      3.89 o 
   5   3  22       36.46       15.89     10.05 o 
   6   3  22       20.79        8.11      9.08 o 
   7   3  22       17.98        0.97      6.16 o 
   0   4  22       16.62       12.32     10.05 o 
   1   4  22       74.99       67.37      7.34 o 
   2   4  22       73.38       76.21     12.32 o 
   3   4  22       44.37       49.62      8.76 o 
   4   4  22       85.37       75.89     12.65 o 
   5   4  22       42.39       47.02     10.05 o 
   6   4  22        9.04        8.76      6.81 o 
   7   4  22        3.53        2.27      6.81 o 
   0   5  22       95.67      118.05     13.30 o 
   1   5  22       89.52       75.10      9.89 o 
   2   5  22      102.74      101.18     11.35 o 
   3   5  22      100.63      113.83     14.27 o 
   4   5  22        8.52        1.30      6.16 o 
   5   5  22       43.88       56.43     12.65 o 
   6   5  22       12.65        8.43      7.78 o 
   7   5  22        0.49       -4.86      4.86 o 
   0   6  22        1.49        1.62      5.51 o 
   1   6  22      112.24       99.03      8.22 o 
   2   6  22       62.16       43.46     12.97 o 
   3   6  22       26.67       18.16     10.70 o 
   4   6  22        2.93        5.51      6.49 o 
   5   6  22        1.23        0.00      5.19 o 
   6   6  22       35.76       23.67     11.67 o 
   0   7  22       13.58        8.43      6.81 o 
   1   7  22       24.15       13.11      5.53 o 
   2   7  22       29.11       38.27      8.76 o 
   3   7  22        6.10       -0.97      4.86 o 
   4   7  22        9.24       10.38      7.13 o 
   5   7  22       21.08       11.03      8.43 o 
   0   8  22        0.37       -0.32      4.54 o 
   1   8  22       12.26       10.37      4.47 o 
   2   8  22       19.15       19.46     10.05 o 
   3   8  22       23.43       10.05      7.78 o 
   4   8  22        1.24       -3.57      5.51 o 
   5   8  22       10.32       10.70      7.78 o 
   0   9  22       14.84        7.78      7.78 o 
   1   9  22       11.58       11.49      7.46 o 
   2   9  22       34.96       48.00     11.03 o 
   3   9  22        9.92        5.51      6.49 o 
   0  10  22        0.84       -0.97      5.51 o 
   1  10  22        5.25        9.89      5.61 o 
   1   0  23        0.27        0.04      4.01 o 
   2   0  23       33.93       49.62     11.35 o 
   3   0  23       49.44       75.24     12.65 o 
   4   0  23        1.45        1.62      4.86 o 
   5   0  23       92.77       86.26     12.97 o 
   6   0  23        0.34        5.51      7.13 o 
   7   0  23        5.27        5.84      5.84 o 
   0   1  23       79.79       63.48      7.64 o 
   1   1  23       60.70       46.41      5.04 o 
   2   1  23       29.47       14.04      6.28 o 
   3   1  23       95.59       97.03     12.49 o 
   4   1  23       17.86        9.53      6.07 o 
   5   1  23        2.65        3.41      3.90 o 
   6   1  23       23.68       10.15      5.82 o 
   7   1  23       34.69       32.52      7.10 o 
   0   2  23       11.14       21.73      7.13 o 
   1   2  23      145.24      139.29      9.14 o 
   2   2  23      147.47      150.15     13.95 o 
   3   2  23       53.28       54.48     10.38 o 
   4   2  23       36.50       23.03     10.38 o 
   5   2  23       67.39       60.00     11.67 o 
   6   2  23        0.16       -1.62      5.51 o 
   7   2  23        9.19        3.57      7.78 o 
   0   3  23       28.27       17.84      8.76 o 
   1   3  23       19.10       18.05      5.68 o 
   2   3  23      107.73      111.56     11.35 o 
   3   3  23       36.78       19.46      9.08 o 
   4   3  23       15.96       10.38      8.43 o 
   5   3  23        4.89        3.57      6.81 o 
   6   3  23       10.77       10.05      7.46 o 
   7   3  23       37.30       55.46     10.38 o 
   0   4  23       14.46        4.86      6.16 o 
   1   4  23       78.53       68.08      6.92 o 
   2   4  23       71.50       72.97     11.03 o 
   3   4  23       12.05       16.54      6.49 o 
   4   4  23      110.91      123.88     12.32 o 
   5   4  23        6.34        2.27      4.86 o 
   6   4  23        2.20        2.27      6.49 o 
   7   4  23       13.57       13.30      7.46 o 
   0   5  23       25.76        3.57      8.11 o 
   1   5  23      124.51      112.57      8.77 o 
   2   5  23       34.18       24.97     10.70 o 
   3   5  23       60.29       67.45      9.73 o 
   4   5  23        1.32       -0.97      4.86 o 
   5   5  23       15.07       26.27      9.08 o 
   6   5  23        4.43       -2.59      5.19 o 
   0   6  23      126.10      109.94     14.27 o 
   1   6  23      217.05      223.53     11.46 o 
   2   6  23       93.90       95.67     13.95 o 
   3   6  23       35.80       36.00      9.40 o 
   4   6  23       80.24       78.16     13.95 o 
   5   6  23        6.60        5.19      6.49 o 
   6   6  23       14.62       11.03     10.38 o 
   0   7  23       60.79       62.91     13.95 o 
   1   7  23        4.56        4.40      4.47 o 
   2   7  23       14.57       -5.19      5.19 o 
   3   7  23        9.88       -3.57      4.86 o 
   4   7  23       21.09       13.95      8.11 o 
   5   7  23       28.56       38.92     11.03 o 
   0   8  23        0.95        9.08      4.86 o 
   1   8  23       16.27       11.14      5.30 o 
   2   8  23        5.50        3.57      5.51 o 
   3   8  23        7.64       13.30      8.76 o 
   4   8  23       10.12        6.81      7.78 o 
   0   9  23        0.20        8.11      6.49 o 
   1   9  23       20.83       12.94      6.49 o 
   2   9  23        2.10       -4.54      5.19 o 
   3   9  23        8.29       11.03      8.43 o 
   0   0  24      294.57      331.76     17.51 o 
   1   0  24      150.59      147.55     25.13 o 
   2   0  24        9.37       15.24      6.81 o 
   3   0  24      354.69      314.57     18.81 o 
   4   0  24       59.50       61.29     12.00 o 
   5   0  24        0.40        0.97      5.84 o 
   6   0  24        4.89        2.92      6.81 o 
   7   0  24        0.95        1.62      4.86 o 
   0   1  24        0.51        3.38      4.34 o 
   1   1  24       68.86       62.11      5.24 o 
   2   1  24      147.25      151.66     15.40 o 
   3   1  24      363.28      372.40     13.30 o 
   4   1  24      112.16       86.40      8.77 o 
   5   1  24        0.23       -0.49      2.98 o 
   6   1  24        0.64        2.72      4.52 o 
   7   1  24       25.13       30.38      7.94 o 
   0   2  24      447.80      482.56     22.05 o 
   1   2  24      149.02      129.96     13.13 o 
   2   2  24        5.94        3.57      5.84 o 
   3   2  24      133.79      133.29     12.97 o 
   4   2  24       16.75       10.05      8.11 o 
   5   2  24        0.52        0.00      4.22 o 
   6   2  24        6.87        0.65      7.13 o 
   7   2  24       12.07       24.00      9.73 o 
   0   3  24        1.37        1.95      6.49 o 
   1   3  24        6.45        6.99      4.29 o 
   2   3  24       76.31       72.64     11.35 o 
   3   3  24        3.50        1.62      4.22 o 
   4   3  24       24.40       25.30     11.67 o 
   5   3  24        1.89       17.51      7.46 o 
   6   3  24        0.54        1.95      5.51 o 
   7   3  24        7.25        2.92      6.49 o 
   0   4  24       90.94       94.70     13.30 o 
   1   4  24       40.09       39.36      6.86 o 
   2   4  24       69.47       62.91     10.70 o 
   3   4  24       59.05       49.94     12.65 o 
   4   4  24      103.86      102.80     13.62 o 
   5   4  24        1.95        5.19      7.13 o 
   6   4  24        4.66        9.40      6.49 o 
   0   5  24      459.43      471.86     28.54 o 
   1   5  24       15.70       13.47      4.98 o 
   2   5  24       25.44       21.08     10.38 o 
   3   5  24       58.81       85.62     12.65 o 
   4   5  24        0.28       -2.92      4.54 o 
   5   5  24       26.75        9.08      9.40 o 
   6   5  24        8.42        4.86      7.46 o 
   0   6  24      658.47      698.22     38.27 o 
   1   6  24      102.08       84.44      9.14 o 
   2   6  24       71.14       55.46     12.32 o 
   3   6  24        8.93        8.11      7.46 o 
   4   6  24        1.36        1.62      4.86 o 
   5   6  24       15.68       24.32     10.70 o 
   0   7  24       54.61       38.92     10.70 o 
   1   7  24       22.34       24.32      6.88 o 
   2   7  24        4.52        0.00      5.19 o 
   4   7  24       22.71       13.62      9.08 o 
   5   7  24       11.10        8.76      7.13 o 
   0   8  24       11.26        6.16      7.78 o 
   1   8  24       34.87       16.49      7.30 o 
   2   8  24        3.26        2.27      5.51 o 
   3   8  24        4.52        4.22      7.13 o 
   4   8  24       11.22       26.27      8.11 o 
   0   9  24       28.58       12.32      8.76 o 
   1   9  24        1.29        3.41      4.13 o 
   2   9  24        6.74       14.27      7.13 o 
   1   0  25      715.02      718.02     23.26 o 
   2   0  25       42.26       34.05      9.73 o 
   3   0  25       14.93        9.08      7.13 o 
   4   0  25        1.66       -4.54      4.54 o 
   5   0  25       17.14       17.19      9.08 o 
   6   0  25       71.89       58.37     15.89 o 
   7   0  25        0.39       -5.19      5.19 o 
   0   1  25       31.98       31.14     13.46 o 
   1   1  25       71.38       69.33      5.26 o 
   2   1  25        9.16       -1.35      4.34 o 
   3   1  25       97.51       93.58     16.22 o 
   4   1  25       27.82       21.28      7.46 o 
   5   1  25       23.73       15.26      6.69 o 
   6   1  25       39.59       35.15      9.06 o 
   7   1  25        6.67       11.08      6.07 o 
   0   2  25        4.04        9.40      6.81 o 
   1   2  25       16.15       14.93      5.61 o 
   2   2  25      122.41      121.29     13.30 o 
   3   2  25       41.73       50.59      9.08 o 
   4   2  25        6.00        7.78      6.81 o 
   5   2  25        7.70       11.03      7.13 o 
   6   2  25       11.37        0.32      7.46 o 
   7   2  25       43.99       48.00     16.22 o 
   0   3  25      551.96      568.18     31.78 o 
   1   3  25        6.62        4.19      4.01 o 
   2   3  25       11.83        6.49      5.84 o 
   3   3  25      126.66      126.15     12.65 o 
   4   3  25        0.40        5.19      5.51 o 
   5   3  25        0.00        0.97      4.54 o 
   6   3  25        4.24        0.32      5.19 o 
   0   4  25       16.65        4.86      6.81 o 
   1   4  25      125.90      108.90      8.70 o 
   2   4  25      162.41      149.83     15.24 o 
   3   4  25       71.25       70.37     10.70 o 
   4   4  25       22.87       17.84     10.38 o 
   5   4  25       20.54       14.27      8.11 o 
   6   4  25        2.99        7.46      8.43 o 
   0   5  25      142.15      137.83     15.57 o 
   1   5  25        7.86        5.84      4.59 o 
   2   5  25       15.91       15.57      7.78 o 
   3   5  25       36.84       20.43     11.35 o 
   4   5  25       10.48        6.49      7.13 o 
   5   5  25        0.55       -1.95      3.24 o 
   6   5  25       11.50       -0.32      6.81 o 
   0   6  25        7.20        4.54      6.16 o 
   1   6  25       34.72       23.35      8.03 o 
   2   6  25       49.24       54.81     10.70 o 
   3   6  25       36.61       23.35     10.05 o 
   4   6  25       11.21       12.97      5.84 o 
   5   6  25       17.81       16.86     10.05 o 
   0   7  25       78.41       58.37     15.24 o 
   1   7  25        1.67        1.58      2.86 o 
   2   7  25       28.41       21.08     10.05 o 
   3   7  25        1.87       -0.97      4.22 o 
   4   7  25        0.81       -2.27      3.57 o 
   0   8  25       22.92       12.00      9.08 o 
   1   8  25        9.40        4.66      4.20 o 
   2   8  25        9.80       11.03      8.43 o 
   3   8  25        4.25        3.57      6.81 o 
   0   9  25        8.67        3.57      5.51 o 
   1   9  25        2.81        4.57      4.52 o 
   0   0  26        4.54        5.51      6.81 o 
   1   0  26      158.76      157.70     10.54 o 
   2   0  26      201.81      163.77     16.86 o 
   3   0  26       12.21        3.57      5.84 o 
   4   0  26        0.05        1.95      4.86 o 
   5   0  26       16.97       16.86     10.05 o 
   6   0  26        1.09       -5.51      6.49 o 
   0   1  26       10.94        6.29      7.78 o 
   1   1  26       38.91       36.08      5.78 o 
   2   1  26       39.30       40.24      7.30 o 
   3   1  26      137.47      139.00     11.19 o 
   4   1  26       28.83       18.10      5.72 o 
   5   1  26        1.82       -0.49      4.13 o 
   6   1  26        8.58       13.80      5.91 o 
   0   2  26       21.91       14.92      8.11 o 
   1   2  26       11.83       10.40      5.53 o 
   2   2  26       33.48       28.54      9.40 o 
   3   2  26       19.95       11.35      7.46 o 
   4   2  26        1.93       -3.24      5.19 o 
   5   2  26       38.62       20.43     12.00 o 
   6   2  26       27.39       16.54     10.38 o 
   0   3  26       13.19       12.65      7.78 o 
   1   3  26       63.10       50.90      7.76 o 
   2   3  26        1.14       -0.32      5.19 o 
   3   3  26      153.34      191.01     14.92 o 
   4   3  26        8.08        3.89      6.49 o 
   5   3  26       13.79        9.08      7.78 o 
   6   3  26        9.18        5.84      8.11 o 
   0   4  26       57.39       87.89     14.27 o 
   1   4  26       39.65       35.00      7.56 o 
   2   4  26       27.88       25.30      9.73 o 
   3   4  26       13.44       12.97      8.43 o 
   4   4  26        6.54        2.27      6.81 o 
   5   4  26       10.26       16.86      8.43 o 
   6   4  26        1.78        9.73      7.13 o 
   0   5  26       22.93       21.08      9.40 o 
   1   5  26      116.91      111.27      9.16 o 
   2   5  26        1.99       -2.59      4.86 o 
   3   5  26        4.06       -4.22      4.22 o 
   4   5  26       31.67       19.78     10.05 o 
   5   5  26        0.67       -3.89      5.51 o 
   0   6  26        8.03       14.59      8.43 o 
   1   6  26        4.55        5.78      8.92 o 
   2   6  26        1.09       -2.59      4.86 o 
   3   6  26        5.15        2.59      5.84 o 
   4   6  26        9.65       14.92      6.81 o 
   5   6  26       13.02       15.89     10.05 o 
   0   7  26        0.11       -2.59      2.59 o 
   1   7  26       15.27        8.99      4.80 o 
   2   7  26       18.34       24.00      9.40 o 
   3   7  26       11.95       14.92      8.76 o 
   4   7  26       19.05        7.13      7.78 o 
   0   8  26        1.28       -4.22      4.22 o 
   1   8  26        1.46        0.23      3.11 o 
   2   8  26        3.62        0.97      6.49 o 
   1   0  27       58.30       70.45     12.65 o 
   2   0  27        0.88        1.62      6.81 o 
   3   0  27        2.07        2.59      5.19 o 
   4   0  27        0.16        7.46      6.49 o 
   5   0  27        6.08       10.05      7.13 o 
   6   0  27       18.56       15.89      8.11 o 
   0   1  27       35.77       32.83      6.51 o 
   1   1  27       24.38       20.67      4.47 o 
   2   1  27       23.03       22.70      6.92 o 
   3   1  27       13.98       13.06      5.92 o 
   4   1  27       41.93       47.08     11.84 o 
   5   1  27        0.81       -0.65      4.86 o 
   6   1  27       41.33       63.24     15.24 o 
   0   2  27      145.89      159.23     14.92 o 
   1   2  27      100.01      107.05     16.22 o 
   2   2  27       53.62       62.27     11.67 o 
   3   2  27        3.85        3.57      5.19 o 
   4   2  27        3.48        5.51      6.81 o 
   5   2  27        0.08       -0.32      4.86 o 
   6   2  27       44.48       34.05     12.32 o 
   0   3  27        2.93        0.97      6.49 o 
   1   3  27      111.62      115.66      9.23 o 
   2   3  27       26.59       31.13      9.40 o 
   3   3  27       43.65       25.30     13.30 o 
   4   3  27       15.30       15.57      9.40 o 
   6   3  27       14.53       20.11     10.05 o 
   0   4  27      107.22       88.53     13.30 o 
   1   4  27       81.58       82.24      9.73 o 
   2   4  27        7.53        4.22      6.16 o 
   3   4  27        8.34        4.54      5.51 o 
   5   4  27        3.14       -1.95      5.84 o 
   0   5  27        0.35        5.51      6.16 o 
   1   5  27       31.43       30.69      7.13 o 
   2   5  27       46.18       46.05     12.32 o 
   3   5  27        3.07        5.84      5.84 o 
   4   5  27       27.75       26.92     11.03 o 
   5   5  27        3.26        1.30      4.86 o 
   0   6  27       29.24       13.30     10.05 o 
   1   6  27       69.38       56.13      8.49 o 
   2   6  27       21.27       14.92     10.38 o 
   3   6  27       24.82       19.13      9.40 o 
   4   6  27        2.69        7.46      7.46 o 
   0   7  27       17.83       12.97      8.76 o 
   1   7  27       18.93       13.93      6.06 o 
   2   7  27       18.71       15.24      8.43 o 
   3   7  27        2.72        4.54      6.16 o 
   0   8  27        0.44        0.97      6.16 o 
   1   8  27        9.87        3.13      4.80 o 
   2   8  27        3.29       -2.27      6.49 o 
   0   0  28      104.52       98.26     14.59 o 
   1   0  28      106.19      109.05     10.19 o 
   2   0  28      121.46      124.86     13.95 o 
   3   0  28        2.60        2.59      4.54 o 
   4   0  28        1.44       -1.95      4.22 o 
   5   0  28       16.85        8.76      7.46 o 
   6   0  28        6.34        2.59      6.81 o 
   0   1  28       55.44       69.30     13.78 o 
   1   1  28       43.32       54.44      5.73 o 
   2   1  28       50.29       44.16      7.53 o 
   3   1  28      157.18      136.01     10.77 o 
   4   1  28       10.29        9.45      5.68 o 
   5   1  28       46.62       28.33      8.93 o 
   6   1  28        0.29       -1.35      4.01 o 
   0   2  28        0.35        8.43      5.51 o 
   1   2  28       41.33       27.76     11.67 o 
   2   2  28       51.62       45.08      9.08 o 
   3   2  28       47.88       25.30     11.03 o 
   4   2  28        1.66       10.38      5.51 o 
   5   2  28       12.10        5.19      6.16 o 
   6   2  28       12.09       14.27      8.76 o 
   0   3  28       79.25       68.43     15.24 o 
   1   3  28       44.31       37.62      7.16 o 
   2   3  28        9.03        8.76      6.49 o 
   3   3  28        1.91        4.22      5.19 o 
   4   3  28       23.78       13.95     10.70 o 
   5   3  28        1.96       -1.95      5.51 o 
   0   4  28      177.11      199.45     18.16 o 
   1   4  28       64.61       63.10      8.65 o 
   2   4  28       21.18        5.19      7.13 o 
   3   4  28        8.41        8.76      7.13 o 
   4   4  28        2.19        0.00      4.54 o 
   5   4  28        2.08        5.51      5.84 o 
   0   5  28       41.86       39.56     14.92 o 
   1   5  28       54.16       48.75      8.91 o 
   2   5  28       16.39       11.67      9.08 o 
   4   5  28        6.53        1.95      6.49 o 
   0   6  28      106.42       88.21     13.95 o 
   1   6  28       47.23       34.71      9.14 o 
   2   6  28        1.36        4.22      7.13 o 
   3   6  28       18.82       23.35     11.03 o 
   4   6  28        2.13       -4.86      6.16 o 
   0   7  28       37.03       36.32     11.67 o 
   1   7  28        5.04       10.39      4.89 o 
   2   7  28        7.25        4.86      6.81 o 
   1   0  29       41.85       22.73      7.94 o 
   2   0  29       33.35        6.81      7.13 o 
   3   0  29       39.66       25.30     11.35 o 
   4   0  29       11.28       10.70      7.13 o 
   5   0  29        8.16        1.30      6.81 o 
   0   1  29       13.73       17.71      6.39 o 
   1   1  29       10.17        6.02      3.59 o 
   2   1  29       30.87       48.33      7.79 o 
   3   1  29       15.90       10.38      5.73 o 
   4   1  29       14.62       11.80      6.18 o 
   5   1  29        0.07        3.02      4.34 o 
   0   2  29       37.19       29.19     11.67 o 
   1   2  29       36.30       27.67      7.39 o 
   2   2  29        4.63        0.97      5.84 o 
   3   2  29        4.49        8.76      6.16 o 
   5   2  29       22.90       17.51     10.70 o 
   0   3  29      112.99      137.18     13.30 o 
   1   3  29       68.99       80.42     10.31 o 
   2   3  29       24.38       25.30     10.70 o 
   3   3  29        9.03       13.30      7.78 o 
   4   3  29       24.36       16.22     10.38 o 
   5   3  29       16.47       18.81      9.73 o 
   0   4  29       20.43        7.13      9.08 o 
   1   4  29       13.56       12.55      5.16 o 
   2   4  29       13.94        5.51      8.11 o 
   3   4  29        2.32       -1.30      5.19 o 
   4   4  29       16.46       14.59      8.76 o 
   0   5  29       15.50        8.76      8.76 o 
   1   5  29       17.47       10.31      5.88 o 
   2   5  29       15.23       12.00      8.76 o 
   3   5  29       12.80        9.40      8.11 o 
   4   5  29        3.18        8.11      7.46 o 
   0   6  29        1.06        5.19      5.84 o 
   1   6  29       49.07       42.95      8.72 o 
   2   6  29        4.30        8.11      7.78 o 
   3   6  29       25.19       17.84      9.73 o 
   0   7  29       14.90        8.11      6.81 o 
   1   7  29       29.61       19.19      6.51 o 
   0   0  30        1.29        2.59      6.81 o 
   1   0  30        4.99        7.96      4.20 o 
   2   0  30        0.48       -1.30      4.86 o 
   3   0  30      114.20      100.53     16.54 o 
   4   0  30        0.04        0.32      4.86 o 
   5   0  30       29.47       25.94      9.73 o 
   0   1  30        0.02        5.30      3.42 o 
   1   1  30       14.48       12.14      4.49 o 
   2   1  30       47.89       39.68     13.78 o 
   3   1  30       13.22        9.89      5.27 o 
   4   1  30        4.29       -1.62      3.90 o 
   5   1  30        5.23        3.53      4.75 o 
   0   2  30       16.48        5.51      7.78 o 
   1   2  30       29.82       21.40      8.03 o 
   2   2  30        8.72        8.11      7.78 o 
   3   2  30        5.07        8.76      7.13 o 
   4   2  30        0.78        0.97      6.16 o 
   5   2  30        2.79        6.16      6.81 o 
   0   3  30       14.55       25.30     10.70 o 
   1   3  30       67.17       76.93     22.38 o 
   2   3  30       33.86       18.49     10.38 o 
   4   3  30        8.44        5.51      7.78 o 
   0   4  30        0.33       -4.86      4.86 o 
   1   4  30       18.54       14.56      6.28 o 
   2   4  30       72.10       88.53     14.92 o 
   3   4  30        5.22       -0.97      4.86 o 
   4   4  30        2.65       -6.16      6.16 o 
   0   5  30        8.87        0.97      5.84 o 
   1   5  30       54.61       51.11     12.49 o 
   2   5  30        5.26        4.86      6.49 o 
   3   5  30       27.69       10.70      9.08 o 
   0   6  30       33.61       29.51      9.73 o 
   1   6  30       15.44        0.86      5.68 o 
   2   6  30        5.76        1.62      5.19 o 
   1   0  31        4.54        2.92      5.84 o 
   2   0  31        0.97       11.03      5.84 o 
   3   0  31       13.18       27.57      9.08 o 
   4   0  31        0.08        4.86      6.16 o 
   0   1  31        2.12        1.77      4.38 o 
   1   1  31       36.62       44.17      5.79 o 
   2   1  31        2.28        5.30      3.88 o 
   3   1  31        0.51        0.01      3.55 o 
   4   1  31       28.67       25.13      7.34 o 
   0   2  31       22.36       10.05      8.43 o 
   1   2  31       20.94       16.05      6.19 o 
   2   2  31        0.17       -4.22      5.84 o 
   3   2  31       13.65        6.81      8.11 o 
   4   2  31        4.26       12.65      8.11 o 
   0   3  31        2.31        2.27      4.54 o 
   1   3  31       55.54       64.68      9.46 o 
   2   3  31        1.13        2.92      5.19 o 
   3   3  31        0.86        5.84      5.51 o 
   4   3  31       16.00       11.35      8.11 o 
   0   4  31       32.97       26.27     11.35 o 
   1   4  31        1.16       -0.94      3.74 o 
   2   4  31        7.05       -1.30      5.51 o 
   3   4  31       35.23       33.08     13.30 o 
   0   5  31        0.49        0.00      6.16 o 
   1   5  31        8.81        8.75     10.86 o 
   2   5  31        5.46       -3.89      6.16 o 
   0   6  31        0.00       -5.19      5.19 o 
   1   6  31       18.35       10.45      6.31 o 
   0   0  32       15.40        8.76      8.43 o 
   1   0  32        9.00       14.87      5.91 o 
   2   0  32       14.15       16.22      7.78 o 
   3   0  32       13.69        6.81      6.49 o 
   4   0  32       10.46        5.51      7.46 o 
   0   1  32        1.76       -4.16      4.24 o 
   1   1  32       45.03       40.74      6.07 o 
   2   1  32        7.98       -0.77      4.43 o 
   3   1  32        1.64        2.66      5.84 o 
   4   1  32        7.33        9.41      4.47 o 
   0   2  32        1.13        0.32      6.16 o 
   1   2  32       15.48       12.81      6.42 o 
   2   2  32        8.21        8.76      7.78 o 
   3   2  32        0.48        1.30      5.19 o 
   0   3  32        4.17        0.97      6.49 o 
   1   3  32      108.53      124.42     11.40 o 
   2   3  32       31.74       28.54     14.92 o 
   3   3  32        1.21        4.54      5.84 o 
   0   4  32        4.95        5.19      7.13 o 
   1   4  32       33.68       26.90      9.37 o 
   2   4  32        9.65       17.51      9.08 o 
   0   5  32       46.34       72.00     14.27 o 
   1   5  32        4.89        4.92      4.29 o 
   1   0  33        3.29        5.16      5.68 o 
   2   0  33        3.50        6.81      6.16 o 
   3   0  33        4.64        4.86      6.16 o 
   0   1  33        8.67       10.38      5.13 o 
   1   1  33        1.27        1.29      2.83 o 
   2   1  33        2.42       10.23      5.36 o 
   3   1  33        5.42        3.52      5.03 o 
   0   2  33        0.34       -0.32      5.51 o 
   1   2  33       10.67        6.83      4.93 o 
   2   2  33       15.92       10.05      8.43 o 
   3   2  33        1.62        5.19      6.16 o 
   0   3  33       43.39       38.59     11.67 o 
   1   3  33       31.51       21.50      8.02 o 
   2   3  33        9.84        9.73      9.08 o 
   0   4  33       33.84       21.40     10.70 o 
   1   4  33        2.00        1.31      4.24 o 
   0   0  34       12.00       -0.97      6.81 o 
   1   0  34        1.29       -4.32      5.51 o 
   2   0  34       25.45       22.70     10.05 o 
   0   1  34        2.02        0.46      6.97 o 
   1   1  34        2.39        5.76      3.53 o 
   2   1  34       19.07       25.78      7.80 o 
   0   2  34        0.51        1.62      5.51 o 
   1   2  34       33.95       14.60      6.92 o 
   0   3  34        7.80       -3.89      6.81 o 
                                                 
